# Supplementary material for: The impact of CwlM depletion on the susceptibility of Mycobacterium smegmatis to anti-tuberculosis drugs
Source: PLoS One. 2025 Oct 24;20(10):e0334937. doi: 10.1371/journal.pone.0334937 (PMC12551912; doi:10.1371/journal.pone.0334937)
Supplement: S2 Fig — Alamar Blue assay showed comparable two-fold increases in PZA MIC for the induced strains relative to uninduced strains. (TIF) [file pone.0334937.s002.xlsx]

## Sheet: S2 Table Down-regulated pathway
PathwayID	Pathway	Level1	Level2	list_number	total_number	Pvalue	FDR	Gene	URL
ko03010	Ribosome	Genetic Information Processing	Translation	40	57	4.26e-15	4.81e-13	gene-EYS45_RS25215(rplL),gene-EYS45_RS16195(rplP),gene-EYS45_RS00480(rpsR),gene-EYS45_RS16225(rplD),gene-EYS45_RS30785(rpmB),gene-EYS45_RS15630(rplM),gene-EYS45_RS06905(EYS45_RS06905),gene-EYS45_RS16200(rpsC),gene-EYS45_RS16210(rpsS),gene-EYS45_RS16050(rpsE),gene-EYS45_RS16080(rplX),gene-EYS45_RS25385(rpsG),gene-EYS45_RS16230(rplC),gene-EYS45_RS05760(rpsA),gene-EYS45_RS16075(rplE),gene-EYS45_RS15…	http://www.kegg.jp/kegg-bin/show_pathway?map=map03010&multi_query=K02864+%23FFFFFF,red%0d%0aK02878+%23FFFFFF,red%0d%0aK02902+%23FFFFFF,red%0d%0aK02892+%23FFFFFF,red%0d%0aK02946+%23FFFFFF,red%0d%0aK02890+%23FFFFFF,red%0d%0aK02886+%23FFFFFF,red%0d%0aK02874+%23FFFFFF,red%0d%0aK02992+%23FFFFFF,red%0d%0aK02895+%23FFFFFF,red%0d%0aK02990+%23FFFFFF,red%0d%0aK02968+%23FFFFFF,red%0d%0aK02967+%23FFFFFF,red%…
ko00195	Photosynthesis	Metabolism	Energy metabolism	8	8	5.28e-06	0.000286266	gene-EYS45_RS33305(atpB),gene-EYS45_RS33295(EYS45_RS33295),gene-EYS45_RS33285(atpA),gene-EYS45_RS33270(EYS45_RS33270),gene-EYS45_RS33290(EYS45_RS33290),gene-EYS45_RS33300(EYS45_RS33300),gene-EYS45_RS33275(atpD),gene-EYS45_RS33280(EYS45_RS33280)	http://www.kegg.jp/kegg-bin/show_pathway?map=map00195&multi_query=K02115+%23FFFFFF,red%0d%0aK02109+%23FFFFFF,red%0d%0aK02110+%23FFFFFF,red%0d%0aK02112+%23FFFFFF,red%0d%0aK02111+%23FFFFFF,red%0d%0aK02108+%23FFFFFF,red%0d%0aK02114+%23FFFFFF,red%0d%0a
ko03060	Protein export	Genetic Information Processing	Folding, sorting and degradation	12	16	8.74e-06	0.000286266	gene-EYS45_RS01730(yajC),gene-EYS45_RS12275(ffh),gene-EYS45_RS08395(secA2),gene-EYS45_RS12220(lepB),gene-EYS45_RS12305(ftsY),gene-EYS45_RS01740(secF),gene-EYS45_RS25105(secE),gene-EYS45_RS19255(secA),gene-EYS45_RS15995(secY),gene-EYS45_RS18045(tatB),gene-EYS45_RS01735(secD),gene-EYS45_RS00285(yidC)	http://www.kegg.jp/kegg-bin/show_pathway?map=map03060&multi_query=K03217+%23FFFFFF,red%0d%0aK03074+%23FFFFFF,red%0d%0aK03072+%23FFFFFF,red%0d%0aK03110+%23FFFFFF,red%0d%0aK03070+%23FFFFFF,red%0d%0aK03076+%23FFFFFF,red%0d%0aK03210+%23FFFFFF,red%0d%0aK03106+%23FFFFFF,red%0d%0aK03100+%23FFFFFF,red%0d%0aK03117+%23FFFFFF,red%0d%0aK03073+%23FFFFFF,red%0d%0a
ko03070	Bacterial secretion system	Environmental Information Processing	Membrane transport	11	14	1.01e-05	0.000286266	gene-EYS45_RS01735(secD),gene-EYS45_RS00285(yidC),gene-EYS45_RS19255(secA),gene-EYS45_RS15995(secY),gene-EYS45_RS18045(tatB),gene-EYS45_RS12305(ftsY),gene-EYS45_RS01740(secF),gene-EYS45_RS25105(secE),gene-EYS45_RS08395(secA2),gene-EYS45_RS01730(yajC),gene-EYS45_RS12275(ffh)	http://www.kegg.jp/kegg-bin/show_pathway?map=map03070&multi_query=K03074+%23FFFFFF,red%0d%0aK03106+%23FFFFFF,red%0d%0aK03117+%23FFFFFF,red%0d%0aK03070+%23FFFFFF,red%0d%0aK03217+%23FFFFFF,red%0d%0aK03210+%23FFFFFF,red%0d%0aK03110+%23FFFFFF,red%0d%0aK03076+%23FFFFFF,red%0d%0aK03073+%23FFFFFF,red%0d%0aK03072+%23FFFFFF,red%0d%0a
ko00572	Arabinogalactan biosynthesis	Metabolism	Glycan biosynthesis and metabolism	12	17	2.38e-05	0.000538614	gene-EYS45_RS13245(EYS45_RS13245),gene-EYS45_RS08740(EYS45_RS08740),gene-EYS45_RS32015(EYS45_RS32015),gene-EYS45_RS13330(EYS45_RS13330),gene-EYS45_RS13260(EYS45_RS13260),gene-EYS45_RS24215(EYS45_RS24215),gene-EYS45_RS13295(EYS45_RS13295),gene-EYS45_RS19685(EYS45_RS19685),gene-EYS45_RS13145(EYS45_RS13145),gene-EYS45_RS13305(EYS45_RS13305),gene-EYS45_RS13315(zomB),gene-EYS45_RS17375(EYS45_RS17375)	http://www.kegg.jp/kegg-bin/show_pathway?map=map00572&multi_query=K13687+%23FFFFFF,red%0d%0aK16649+%23FFFFFF,red%0d%0aK16870+%23FFFFFF,red%0d%0aK16648+%23FFFFFF,red%0d%0aK13686+%23FFFFFF,red%0d%0aK16650+%23FFFFFF,red%0d%0aK18851+%23FFFFFF,red%0d%0aK11386+%23FFFFFF,red%0d%0a
ko00020	Citrate cycle (TCA cycle)	Metabolism	Carbohydrate metabolism	17	32	0.000104035	0.00195932	gene-EYS45_RS21080(sdhA),gene-EYS45_RS17895(EYS45_RS17895),gene-EYS45_RS25655(EYS45_RS25655),gene-EYS45_RS21075(EYS45_RS21075),gene-EYS45_RS24865(mqo),gene-EYS45_RS06435(sucD),gene-EYS45_RS03565(aceE),gene-EYS45_RS08170(EYS45_RS08170),gene-EYS45_RS21000(EYS45_RS21000),gene-EYS45_RS21090(sdhC),gene-EYS45_RS25660(EYS45_RS25660),gene-EYS45_RS21085(EYS45_RS21085),gene-EYS45_RS08150(EYS45_RS08150),gen…	http://www.kegg.jp/kegg-bin/show_pathway?map=map00020&multi_query=K01647+%23FFFFFF,red%0d%0aK01903+%23FFFFFF,red%0d%0aK01958+%23FFFFFF,red%0d%0aK00163+%23FFFFFF,red%0d%0aK01902+%23FFFFFF,red%0d%0aK00241+%23FFFFFF,red%0d%0aK00242+%23FFFFFF,red%0d%0aK01596+%23FFFFFF,red%0d%0aK00031+%23FFFFFF,red%0d%0aK00175+%23FFFFFF,red%0d%0aK00382+%23FFFFFF,red%0d%0aK00240+%23FFFFFF,red%0d%0aK00116+%23FFFFFF,red%…
ko00550	Peptidoglycan biosynthesis	Metabolism	Glycan biosynthesis and metabolism	13	22	0.000169389	0.00273443	gene-EYS45_RS03095(murD),gene-EYS45_RS24720(EYS45_RS24720),gene-EYS45_RS03100(mraY),gene-EYS45_RS21035(EYS45_RS21035),gene-EYS45_RS33255(murA),gene-EYS45_RS02920(EYS45_RS02920),gene-EYS45_RS03085(murG),gene-EYS45_RS03105(murF),gene-EYS45_RS03115(EYS45_RS03115),gene-EYS45_RS03080(murC),gene-EYS45_RS10305(EYS45_RS10305),gene-EYS45_RS00110(pbpA),gene-EYS45_RS00455(EYS45_RS00455)	http://www.kegg.jp/kegg-bin/show_pathway?map=map00550&multi_query=K01925+%23FFFFFF,red%0d%0aK03587+%23FFFFFF,red%0d%0aK05364+%23FFFFFF,red%0d%0aK01000+%23FFFFFF,red%0d%0aK01924+%23FFFFFF,red%0d%0aK02563+%23FFFFFF,red%0d%0aK06153+%23FFFFFF,red%0d%0aK01929+%23FFFFFF,red%0d%0aK07258+%23FFFFFF,red%0d%0aK00790+%23FFFFFF,red%0d%0aK00075+%23FFFFFF,red%0d%0a
ko00260	Glycine, serine and threonine metabolism	Metabolism	Amino acid metabolism	20	43	0.000278838	0.00393859	gene-EYS45_RS05440(thpD),gene-EYS45_RS08420(gcvH),gene-EYS45_RS10430(lpdA),gene-EYS45_RS08110(serC),gene-EYS45_RS15190(trpB),gene-EYS45_RS18610(thrC),gene-EYS45_RS03340(gcvT),gene-EYS45_RS12535(serA),gene-EYS45_RS05435(EYS45_RS05435),gene-EYS45_RS23285(EYS45_RS23285),gene-EYS45_RS10645(pssA),gene-EYS45_RS15185(trpA),gene-EYS45_RS14055(EYS45_RS14055),gene-EYS45_RS05425(ectA),gene-EYS45_RS13955(EYS…	http://www.kegg.jp/kegg-bin/show_pathway?map=map00260&multi_query=K00872+%23FFFFFF,red%0d%0aK00382+%23FFFFFF,red%0d%0aK00133+%23FFFFFF,red%0d%0aK10674+%23FFFFFF,red%0d%0aK02437+%23FFFFFF,red%0d%0aK00836+%23FFFFFF,red%0d%0aK00831+%23FFFFFF,red%0d%0aK06718+%23FFFFFF,red%0d%0aK01695+%23FFFFFF,red%0d%0aK00058+%23FFFFFF,red%0d%0aK06720+%23FFFFFF,red%0d%0aK01697+%23FFFFFF,red%0d%0aK01696+%23FFFFFF,red%…
ko00970	Aminoacyl-tRNA biosynthesis	Genetic Information Processing	Translation	16	34	0.000978295	0.012283	gene-EYS45_RS22965(EYS45_RS22965),gene-EYS45_RS24905(EYS45_RS24905),gene-EYS45_RS04705(EYS45_RS04705),gene-EYS45_RS30915(lysS),gene-EYS45_RS21015(trpS),gene-EYS45_RS00390(leuS),gene-EYS45_RS12605(gatC),gene-EYS45_RS06135(tyrS),gene-EYS45_RS01945(aspS),gene-EYS45_RS12600(gatA),gene-EYS45_RS13380(serS),gene-EYS45_RS12510(gltX),gene-EYS45_RS18595(argS),gene-EYS45_RS02055(alaS),gene-EYS45_RS06855(met…	http://www.kegg.jp/kegg-bin/show_pathway?map=map00970&multi_query=K01889+%23FFFFFF,red%0d%0aK01876+%23FFFFFF,red%0d%0aK01874+%23FFFFFF,red%0d%0aK02433+%23FFFFFF,red%0d%0aK02435+%23FFFFFF,red%0d%0aK01880+%23FFFFFF,red%0d%0aK01867+%23FFFFFF,red%0d%0aK01881+%23FFFFFF,red%0d%0aK01887+%23FFFFFF,red%0d%0aK01872+%23FFFFFF,red%0d%0aK01885+%23FFFFFF,red%0d%0aK01875+%23FFFFFF,red%0d%0aK04567+%23FFFFFF,red%…
ko00300	Lysine biosynthesis	Metabolism	Amino acid metabolism	13	26	0.00146621	0.0165681	gene-EYS45_RS06060(EYS45_RS06060),gene-EYS45_RS12740(EYS45_RS12740),gene-EYS45_RS07905(EYS45_RS07905),gene-EYS45_RS23285(EYS45_RS23285),gene-EYS45_RS28865(dapC),gene-EYS45_RS33545(dapB),gene-EYS45_RS18600(lysA),gene-EYS45_RS09135(EYS45_RS09135),gene-EYS45_RS32665(dapA),gene-EYS45_RS18605(EYS45_RS18605),gene-EYS45_RS03105(murF),gene-EYS45_RS23280(EYS45_RS23280),gene-EYS45_RS33325(dapD)	http://www.kegg.jp/kegg-bin/show_pathway?map=map00300&multi_query=K01714+%23FFFFFF,red%0d%0aK05825+%23FFFFFF,red%0d%0aK00003+%23FFFFFF,red%0d%0aK14267+%23FFFFFF,red%0d%0aK00821+%23FFFFFF,red%0d%0aK00928+%23FFFFFF,red%0d%0aK01586+%23FFFFFF,red%0d%0aK00133+%23FFFFFF,red%0d%0aK00215+%23FFFFFF,red%0d%0aK01929+%23FFFFFF,red%0d%0aK00674+%23FFFFFF,red%0d%0a
ko00190	Oxidative phosphorylation	Metabolism	Energy metabolism	21	53	0.00257932	0.0264967	gene-EYS45_RS21085(EYS45_RS21085),gene-EYS45_RS33305(atpB),gene-EYS45_RS33295(EYS45_RS33295),gene-EYS45_RS03255(EYS45_RS03255),gene-EYS45_RS33285(atpA),gene-EYS45_RS03265(EYS45_RS03265),gene-EYS45_RS33270(EYS45_RS33270),gene-EYS45_RS21075(EYS45_RS21075),gene-EYS45_RS03290(EYS45_RS03290),gene-EYS45_RS33290(EYS45_RS33290),gene-EYS45_RS33300(EYS45_RS33300),gene-EYS45_RS31920(ctaD),gene-EYS45_RS10370…	http://www.kegg.jp/kegg-bin/show_pathway?map=map00190&multi_query=K02110+%23FFFFFF,red%0d%0aK02276+%23FFFFFF,red%0d%0aK02112+%23FFFFFF,red%0d%0aK01507+%23FFFFFF,red%0d%0aK02111+%23FFFFFF,red%0d%0aK02109+%23FFFFFF,red%0d%0aK02257+%23FFFFFF,red%0d%0aK00242+%23FFFFFF,red%0d%0aK03890+%23FFFFFF,red%0d%0aK02275+%23FFFFFF,red%0d%0aK00241+%23FFFFFF,red%0d%0aK22468+%23FFFFFF,red%0d%0aK02114+%23FFFFFF,red%…
ko00270	Cysteine and methionine metabolism	Metabolism	Amino acid metabolism	14	31	0.00328381	0.0309226	gene-EYS45_RS18605(EYS45_RS18605),gene-EYS45_RS20990(EYS45_RS20990),gene-EYS45_RS23280(EYS45_RS23280),gene-EYS45_RS07590(EYS45_RS07590),gene-EYS45_RS28045(EYS45_RS28045),gene-EYS45_RS02205(metK),gene-EYS45_RS14055(EYS45_RS14055),gene-EYS45_RS14035(EYS45_RS14035),gene-EYS45_RS02875(metH),gene-EYS45_RS12535(serA),gene-EYS45_RS25700(metE),gene-EYS45_RS23285(EYS45_RS23285),gene-EYS45_RS20995(EYS45_RS…	http://www.kegg.jp/kegg-bin/show_pathway?map=map00270&multi_query=K01011+%23FFFFFF,red%0d%0aK00058+%23FFFFFF,red%0d%0aK00548+%23FFFFFF,red%0d%0aK00831+%23FFFFFF,red%0d%0aK00003+%23FFFFFF,red%0d%0aK00549+%23FFFFFF,red%0d%0aK01740+%23FFFFFF,red%0d%0aK00641+%23FFFFFF,red%0d%0aK01739+%23FFFFFF,red%0d%0aK00928+%23FFFFFF,red%0d%0aK00133+%23FFFFFF,red%0d%0aK01697+%23FFFFFF,red%0d%0aK00789+%23FFFFFF,red%…
ko00400	Phenylalanine, tyrosine and tryptophan biosynthesis	Metabolism	Amino acid metabolism	11	23	0.00527823	0.04588	gene-EYS45_RS15190(trpB),gene-EYS45_RS02080(aroC),gene-EYS45_RS15205(EYS45_RS15205),gene-EYS45_RS13405(pheA),gene-EYS45_RS02090(aroB),gene-EYS45_RS13065(hisC),gene-EYS45_RS19045(aroQ),gene-EYS45_RS03245(trpD),gene-EYS45_RS15195(trpC),gene-EYS45_RS15185(trpA),gene-EYS45_RS19205(aroA)	http://www.kegg.jp/kegg-bin/show_pathway?map=map00400&multi_query=K01609+%23FFFFFF,red%0d%0aK04518+%23FFFFFF,red%0d%0aK01696+%23FFFFFF,red%0d%0aK03786+%23FFFFFF,red%0d%0aK01657+%23FFFFFF,red%0d%0aK01736+%23FFFFFF,red%0d%0aK00766+%23FFFFFF,red%0d%0aK00817+%23FFFFFF,red%0d%0aK01695+%23FFFFFF,red%0d%0aK00800+%23FFFFFF,red%0d%0aK01735+%23FFFFFF,red%0d%0a
ko00670	One carbon pool by folate	Metabolism	Metabolism of cofactors and vitamins	7	13	0.0118668	0.0957819	gene-EYS45_RS13955(EYS45_RS13955),gene-EYS45_RS20450(purU),gene-EYS45_RS32670(thyX),gene-EYS45_RS03340(gcvT),gene-EYS45_RS02875(metH),gene-EYS45_RS06480(purH),gene-EYS45_RS20965(EYS45_RS20965)	http://www.kegg.jp/kegg-bin/show_pathway?map=map00670&multi_query=K00548+%23FFFFFF,red%0d%0aK00600+%23FFFFFF,red%0d%0aK01491+%23FFFFFF,red%0d%0aK00605+%23FFFFFF,red%0d%0aK00602+%23FFFFFF,red%0d%0aK03465+%23FFFFFF,red%0d%0aK01433+%23FFFFFF,red%0d%0a
ko00710	Carbon fixation in photosynthetic organisms	Metabolism	Energy metabolism	8	17	0.0190715	0.136406	gene-EYS45_RS13905(glpX),gene-EYS45_RS28955(EYS45_RS28955),gene-EYS45_RS02355(EYS45_RS02355),gene-EYS45_RS02350(gap),gene-EYS45_RS02445(tkt),gene-EYS45_RS04450(EYS45_RS04450),gene-EYS45_RS02260(rpe),gene-EYS45_RS02360(tpiA)	http://www.kegg.jp/kegg-bin/show_pathway?map=map00710&multi_query=K00927+%23FFFFFF,red%0d%0aK00134+%23FFFFFF,red%0d%0aK01783+%23FFFFFF,red%0d%0aK02446+%23FFFFFF,red%0d%0aK01808+%23FFFFFF,red%0d%0aK00615+%23FFFFFF,red%0d%0aK01803+%23FFFFFF,red%0d%0aK01623+%23FFFFFF,red%0d%0a
ko00730	Thiamine metabolism	Metabolism	Metabolism of cofactors and vitamins	7	14	0.0193142	0.136406	gene-EYS45_RS28150(thiE),gene-EYS45_RS15990(EYS45_RS15990),gene-EYS45_RS29100(tenA),gene-EYS45_RS28165(EYS45_RS28165),gene-EYS45_RS31300(EYS45_RS31300),gene-EYS45_RS10815(thiC),gene-EYS45_RS10820(thiD)	http://www.kegg.jp/kegg-bin/show_pathway?map=map00730&multi_query=K04487+%23FFFFFF,red%0d%0aK03149+%23FFFFFF,red%0d%0aK03147+%23FFFFFF,red%0d%0aK00939+%23FFFFFF,red%0d%0aK03707+%23FFFFFF,red%0d%0aK00788+%23FFFFFF,red%0d%0aK00941+%23FFFFFF,red%0d%0a
ko00480	Glutathione metabolism	Metabolism	Metabolism of other amino acids	8	19	0.0391516	0.245785	gene-EYS45_RS10765(EYS45_RS10765),gene-EYS45_RS07350(EYS45_RS07350),gene-EYS45_RS04420(pepN),gene-EYS45_RS30220(EYS45_RS30220),gene-EYS45_RS21000(EYS45_RS21000),gene-EYS45_RS03350(EYS45_RS03350),gene-EYS45_RS00255(gnd),gene-EYS45_RS17600(zwf)	http://www.kegg.jp/kegg-bin/show_pathway?map=map00480&multi_query=K00432+%23FFFFFF,red%0d%0aK01256+%23FFFFFF,red%0d%0aK00031+%23FFFFFF,red%0d%0aK06048+%23FFFFFF,red%0d%0aK01255+%23FFFFFF,red%0d%0aK00033+%23FFFFFF,red%0d%0aK00036+%23FFFFFF,red%0d%0a
ko03018	RNA degradation	Genetic Information Processing	Folding, sorting and degradation	8	19	0.0391516	0.245785	gene-EYS45_RS18620(rho),gene-EYS45_RS10370(EYS45_RS10370),gene-EYS45_RS00355(EYS45_RS00355),gene-EYS45_RS04725(EYS45_RS04725),gene-EYS45_RS33100(EYS45_RS33100),gene-EYS45_RS06985(eno),gene-EYS45_RS18180(EYS45_RS18180),gene-EYS45_RS15710(EYS45_RS15710)	http://www.kegg.jp/kegg-bin/show_pathway?map=map03018&multi_query=K22468+%23FFFFFF,red%0d%0aK03628+%23FFFFFF,red%0d%0aK01689+%23FFFFFF,red%0d%0aK00962+%23FFFFFF,red%0d%0aK00970+%23FFFFFF,red%0d%0aK08300+%23FFFFFF,red%0d%0aK05592+%23FFFFFF,red%0d%0a
ko01502	Vancomycin resistance	Human Diseases	Drug resistance: antimicrobial	4	7	0.0460188	0.249437	gene-EYS45_RS03105(murF),gene-EYS45_RS03100(mraY),gene-EYS45_RS15530(alr),gene-EYS45_RS03085(murG)	http://www.kegg.jp/kegg-bin/show_pathway?map=map01502&multi_query=K01775+%23FFFFFF,red%0d%0aK01929+%23FFFFFF,red%0d%0aK01000+%23FFFFFF,red%0d%0aK02563+%23FFFFFF,red%0d%0a
ko03440	Homologous recombination	Genetic Information Processing	Replication and repair	9	23	0.0472961	0.249437	gene-EYS45_RS33620(EYS45_RS33620),gene-EYS45_RS26355(recA),gene-EYS45_RS15400(dnaE),gene-EYS45_RS05730(polA),gene-EYS45_RS22995(recO),gene-EYS45_RS01645(ruvC),gene-EYS45_RS00260(dnaN),gene-EYS45_RS23180(recR),gene-EYS45_RS00475(EYS45_RS00475)	http://www.kegg.jp/kegg-bin/show_pathway?map=map03440&multi_query=K02341+%23FFFFFF,red%0d%0aK03111+%23FFFFFF,red%0d%0aK03584+%23FFFFFF,red%0d%0aK02337+%23FFFFFF,red%0d%0aK01159+%23FFFFFF,red%0d%0aK02335+%23FFFFFF,red%0d%0aK02338+%23FFFFFF,red%0d%0aK03553+%23FFFFFF,red%0d%0aK06187+%23FFFFFF,red%0d%0a
ko04112	Cell cycle - Caulobacter	Cellular Processes	Cell growth and death	5	10	0.0476803	0.249437	gene-EYS45_RS00265(dnaA),gene-EYS45_RS00495(EYS45_RS00495),gene-EYS45_RS04505(EYS45_RS04505),gene-EYS45_RS00105(EYS45_RS00105),gene-EYS45_RS03085(murG)	http://www.kegg.jp/kegg-bin/show_pathway?map=map04112&multi_query=K02314+%23FFFFFF,red%0d%0aK01358+%23FFFFFF,red%0d%0aK03588+%23FFFFFF,red%0d%0aK02313+%23FFFFFF,red%0d%0aK02563+%23FFFFFF,red%0d%0a
ko00230	Purine metabolism	Metabolism	Nucleotide metabolism	23	75	0.0485629	0.249437	gene-EYS45_RS28030(purT),gene-EYS45_RS24175(EYS45_RS24175),gene-EYS45_RS06950(EYS45_RS06950),gene-EYS45_RS20780(guaA),gene-EYS45_RS24180(purE),gene-EYS45_RS06925(EYS45_RS06925),gene-EYS45_RS07415(purL),gene-EYS45_RS15990(EYS45_RS15990),gene-EYS45_RS10250(EYS45_RS10250),gene-EYS45_RS33625(EYS45_RS33625),gene-EYS45_RS02185(gmk),gene-EYS45_RS30080(hpt),gene-EYS45_RS01750(EYS45_RS01750),gene-EYS45_RS…	http://www.kegg.jp/kegg-bin/show_pathway?map=map00230&multi_query=K04765+%23FFFFFF,red%0d%0aK01588+%23FFFFFF,red%0d%0aK00948+%23FFFFFF,red%0d%0aK01945+%23FFFFFF,red%0d%0aK23269+%23FFFFFF,red%0d%0aK23264+%23FFFFFF,red%0d%0aK23265+%23FFFFFF,red%0d%0aK01939+%23FFFFFF,red%0d%0aK01524+%23FFFFFF,red%0d%0aK08289+%23FFFFFF,red%0d%0aK01756+%23FFFFFF,red%0d%0aK01951+%23FFFFFF,red%0d%0aK01589+%23FFFFFF,red%…
ko00750	Vitamin B6 metabolism	Metabolism	Metabolism of cofactors and vitamins	5	11	0.0720246	0.350304	gene-EYS45_RS08155(pdxH),gene-EYS45_RS22155(EYS45_RS22155),gene-EYS45_RS18610(thrC),gene-EYS45_RS12050(EYS45_RS12050),gene-EYS45_RS08110(serC)	http://www.kegg.jp/kegg-bin/show_pathway?map=map00750&multi_query=K05275+%23FFFFFF,red%0d%0aK00275+%23FFFFFF,red%0d%0aK01733+%23FFFFFF,red%0d%0aK00831+%23FFFFFF,red%0d%0aK00868+%23FFFFFF,red%0d%0a
ko01503	Cationic antimicrobial peptide (CAMP) resistance	Human Diseases	Drug resistance: antimicrobial	3	5	0.0744009	0.350304	gene-EYS45_RS23645(marP),gene-EYS45_RS00145(EYS45_RS00145),gene-EYS45_RS23170(EYS45_RS23170)	http://www.kegg.jp/kegg-bin/show_pathway?map=map01503&multi_query=K01448+%23FFFFFF,red%0d%0aK03767+%23FFFFFF,red%0d%0aK04771+%23FFFFFF,red%0d%0a
ko03030	DNA replication	Genetic Information Processing	Replication and repair	8	22	0.0895129	0.404598	gene-EYS45_RS33620(EYS45_RS33620),gene-EYS45_RS03480(EYS45_RS03480),gene-EYS45_RS00495(EYS45_RS00495),gene-EYS45_RS15400(dnaE),gene-EYS45_RS12215(EYS45_RS12215),gene-EYS45_RS05730(polA),gene-EYS45_RS00260(dnaN),gene-EYS45_RS00475(EYS45_RS00475)	http://www.kegg.jp/kegg-bin/show_pathway?map=map03030&multi_query=K02341+%23FFFFFF,red%0d%0aK03111+%23FFFFFF,red%0d%0aK03470+%23FFFFFF,red%0d%0aK22316+%23FFFFFF,red%0d%0aK02337+%23FFFFFF,red%0d%0aK02314+%23FFFFFF,red%0d%0aK02335+%23FFFFFF,red%0d%0aK02338+%23FFFFFF,red%0d%0a
ko00240	Pyrimidine metabolism	Metabolism	Nucleotide metabolism	13	42	0.113133	0.491694	gene-EYS45_RS02940(EYS45_RS02940),gene-EYS45_RS29555(cmk),gene-EYS45_RS10615(EYS45_RS10615),gene-EYS45_RS19290(EYS45_RS19290),gene-EYS45_RS24120(EYS45_RS24120),gene-EYS45_RS24500(pyrH),gene-EYS45_RS04720(ndk),gene-EYS45_RS02165(carB),gene-EYS45_RS02170(pyrF),gene-EYS45_RS09715(dcd),gene-EYS45_RS26145(dut),gene-EYS45_RS32670(thyX),gene-EYS45_RS06950(EYS45_RS06950)	http://www.kegg.jp/kegg-bin/show_pathway?map=map00240&multi_query=K04765+%23FFFFFF,red%0d%0aK00945+%23FFFFFF,red%0d%0aK01494+%23FFFFFF,red%0d%0aK00254+%23FFFFFF,red%0d%0aK03465+%23FFFFFF,red%0d%0aK06287+%23FFFFFF,red%0d%0aK09903+%23FFFFFF,red%0d%0aK00943+%23FFFFFF,red%0d%0aK02566+%23FFFFFF,red%0d%0aK01520+%23FFFFFF,red%0d%0aK01591+%23FFFFFF,red%0d%0aK01955+%23FFFFFF,red%0d%0aK00940+%23FFFFFF,red%…
ko00030	Pentose phosphate pathway	Metabolism	Carbohydrate metabolism	11	37	0.171931	0.672569	gene-EYS45_RS04450(EYS45_RS04450),gene-EYS45_RS02260(rpe),gene-EYS45_RS02445(tkt),gene-EYS45_RS02425(pgl),gene-EYS45_RS06925(EYS45_RS06925),gene-EYS45_RS17600(zwf),gene-EYS45_RS00255(gnd),gene-EYS45_RS22095(EYS45_RS22095),gene-EYS45_RS13905(glpX),gene-EYS45_RS02440(tal),gene-EYS45_RS28955(EYS45_RS28955)	http://www.kegg.jp/kegg-bin/show_pathway?map=map00030&multi_query=K01783+%23FFFFFF,red%0d%0aK00033+%23FFFFFF,red%0d%0aK01623+%23FFFFFF,red%0d%0aK00851+%23FFFFFF,red%0d%0aK01808+%23FFFFFF,red%0d%0aK00616+%23FFFFFF,red%0d%0aK02446+%23FFFFFF,red%0d%0aK00615+%23FFFFFF,red%0d%0aK00948+%23FFFFFF,red%0d%0aK01057+%23FFFFFF,red%0d%0aK00036+%23FFFFFF,red%0d%0a
ko00860	Porphyrin metabolism	Metabolism	Metabolism of cofactors and vitamins	13	45	0.171986	0.672569	gene-EYS45_RS05530(EYS45_RS05530),gene-EYS45_RS24890(cobA),gene-EYS45_RS10185(hemC),gene-EYS45_RS02685(EYS45_RS02685),gene-EYS45_RS02455(EYS45_RS02455),gene-EYS45_RS05570(EYS45_RS05570),gene-EYS45_RS10190(EYS45_RS10190),gene-EYS45_RS12510(gltX),gene-EYS45_RS06315(cobF),gene-EYS45_RS10110(hemL),gene-EYS45_RS10180(EYS45_RS10180),gene-EYS45_RS03480(EYS45_RS03480),gene-EYS45_RS10175(hemB)	http://www.kegg.jp/kegg-bin/show_pathway?map=map00860&multi_query=K02302+%23FFFFFF,red%0d%0aK02257+%23FFFFFF,red%0d%0aK01698+%23FFFFFF,red%0d%0aK01885+%23FFFFFF,red%0d%0aK01845+%23FFFFFF,red%0d%0aK01772+%23FFFFFF,red%0d%0aK02492+%23FFFFFF,red%0d%0aK06042+%23FFFFFF,red%0d%0aK23825+%23FFFFFF,red%0d%0aK13542+%23FFFFFF,red%0d%0aK02228+%23FFFFFF,red%0d%0aK22316+%23FFFFFF,red%0d%0aK01749+%23FFFFFF,red%…
ko00261	Monobactam biosynthesis	Metabolism	Biosynthesis of other secondary metabolites	5	14	0.176362	0.672569	gene-EYS45_RS23285(EYS45_RS23285),gene-EYS45_RS33545(dapB),gene-EYS45_RS32665(dapA),gene-EYS45_RS09135(EYS45_RS09135),gene-EYS45_RS23280(EYS45_RS23280)	http://www.kegg.jp/kegg-bin/show_pathway?map=map00261&multi_query=K00928+%23FFFFFF,red%0d%0aK01714+%23FFFFFF,red%0d%0aK00133+%23FFFFFF,red%0d%0aK00215+%23FFFFFF,red%0d%0a
ko01501	beta-Lactam resistance	Human Diseases	Drug resistance: antimicrobial	3	7	0.184206	0.672569	gene-EYS45_RS03115(EYS45_RS03115),gene-EYS45_RS17365(EYS45_RS17365),gene-EYS45_RS33110(bla)	http://www.kegg.jp/kegg-bin/show_pathway?map=map01501&multi_query=K01207+%23FFFFFF,red%0d%0aK17836+%23FFFFFF,red%0d%0aK03587+%23FFFFFF,red%0d%0a
ko00541	O-Antigen nucleotide sugar biosynthesis	Metabolism	Glycan biosynthesis and metabolism	8	26	0.195427	0.672569	gene-EYS45_RS13335(glf),gene-EYS45_RS24210(rfbD),gene-EYS45_RS24265(manA),gene-EYS45_RS24255(EYS45_RS24255),gene-EYS45_RS06930(glmU),gene-EYS45_RS30240(galE1),gene-EYS45_RS10215(EYS45_RS10215),gene-EYS45_RS24220(EYS45_RS24220)	http://www.kegg.jp/kegg-bin/show_pathway?map=map00541&multi_query=K01784+%23FFFFFF,red%0d%0aK01840+%23FFFFFF,red%0d%0aK00067+%23FFFFFF,red%0d%0aK00973+%23FFFFFF,red%0d%0aK01809+%23FFFFFF,red%0d%0aK04042+%23FFFFFF,red%0d%0aK01854+%23FFFFFF,red%0d%0a
ko00740	Riboflavin metabolism	Metabolism	Metabolism of cofactors and vitamins	4	11	0.208142	0.672569	gene-EYS45_RS16395(bluB),gene-EYS45_RS02285(EYS45_RS02285),gene-EYS45_RS33085(EYS45_RS33085),gene-EYS45_RS25895(EYS45_RS25895)	http://www.kegg.jp/kegg-bin/show_pathway?map=map00740&multi_query=K00793+%23FFFFFF,red%0d%0aK11753+%23FFFFFF,red%0d%0aK00794+%23FFFFFF,red%0d%0aK04719+%23FFFFFF,red%0d%0a
ko00720	Carbon fixation pathways in prokaryotes	Metabolism	Energy metabolism	14	51	0.215347	0.672569	gene-EYS45_RS21080(sdhA),gene-EYS45_RS25655(EYS45_RS25655),gene-EYS45_RS17305(EYS45_RS17305),gene-EYS45_RS21075(EYS45_RS21075),gene-EYS45_RS19070(EYS45_RS19070),gene-EYS45_RS14070(EYS45_RS14070),gene-EYS45_RS06435(sucD),gene-EYS45_RS21000(EYS45_RS21000),gene-EYS45_RS28115(pta),gene-EYS45_RS21090(sdhC),gene-EYS45_RS21085(EYS45_RS21085),gene-EYS45_RS04635(EYS45_RS04635),gene-EYS45_RS20965(EYS45_RS2…	http://www.kegg.jp/kegg-bin/show_pathway?map=map00720&multi_query=K01958+%23FFFFFF,red%0d%0aK00175+%23FFFFFF,red%0d%0aK02160+%23FFFFFF,red%0d%0aK00031+%23FFFFFF,red%0d%0aK00241+%23FFFFFF,red%0d%0aK01903+%23FFFFFF,red%0d%0aK00239+%23FFFFFF,red%0d%0aK00242+%23FFFFFF,red%0d%0aK00240+%23FFFFFF,red%0d%0aK00626+%23FFFFFF,red%0d%0aK13788+%23FFFFFF,red%0d%0aK01902+%23FFFFFF,red%0d%0aK01491+%23FFFFFF,red%…
ko00571	Lipoarabinomannan (LAM) biosynthesis	Metabolism	Glycan biosynthesis and metabolism	5	15	0.219496	0.672569	gene-EYS45_RS13250(EYS45_RS13250),gene-EYS45_RS03155(EYS45_RS03155),gene-EYS45_RS13315(zomB),gene-EYS45_RS17615(EYS45_RS17615),gene-EYS45_RS17375(EYS45_RS17375)	http://www.kegg.jp/kegg-bin/show_pathway?map=map00571&multi_query=K16648+%23FFFFFF,red%0d%0aK13687+%23FFFFFF,red%0d%0aK13668+%23FFFFFF,red%0d%0aK11387+%23FFFFFF,red%0d%0aK14337+%23FFFFFF,red%0d%0a
ko00997	Biosynthesis of various secondary metabolites - part 3	Metabolism	Biosynthesis of other secondary metabolites	1	1	0.220222	0.672569	gene-EYS45_RS02205(metK)	http://www.kegg.jp/kegg-bin/show_pathway?map=map00997&multi_query=K00789+%23FFFFFF,red%0d%0a
ko05130	Pathogenic Escherichia coli infection	Human Diseases	Infectious disease: bacterial	1	1	0.220222	0.672569	gene-EYS45_RS02350(gap)	http://www.kegg.jp/kegg-bin/show_pathway?map=map05130&multi_query=K00134+%23FFFFFF,red%0d%0a
ko00590	Arachidonic acid metabolism	Metabolism	Lipid metabolism	1	1	0.220222	0.672569	gene-EYS45_RS07350(EYS45_RS07350)	http://www.kegg.jp/kegg-bin/show_pathway?map=map00590&multi_query=K00432+%23FFFFFF,red%0d%0a
ko03430	Mismatch repair	Genetic Information Processing	Replication and repair	5	16	0.265408	0.78924	gene-EYS45_RS15400(dnaE),gene-EYS45_RS06385(pcrA),gene-EYS45_RS33620(EYS45_RS33620),gene-EYS45_RS00475(EYS45_RS00475),gene-EYS45_RS00260(dnaN)	http://www.kegg.jp/kegg-bin/show_pathway?map=map03430&multi_query=K02337+%23FFFFFF,red%0d%0aK03111+%23FFFFFF,red%0d%0aK03657+%23FFFFFF,red%0d%0aK02341+%23FFFFFF,red%0d%0aK02338+%23FFFFFF,red%0d%0a
ko00220	Arginine biosynthesis	Metabolism	Amino acid metabolism	11	41	0.280064	0.811469	gene-EYS45_RS03400(glnA),gene-EYS45_RS06065(argF),gene-EYS45_RS07380(purQ),gene-EYS45_RS03420(glnA),gene-EYS45_RS04380(EYS45_RS04380),gene-EYS45_RS06045(argC),gene-EYS45_RS06080(argH),gene-EYS45_RS32635(EYS45_RS32635),gene-EYS45_RS06075(EYS45_RS06075),gene-EYS45_RS06850(gdhA),gene-EYS45_RS06060(EYS45_RS06060)	http://www.kegg.jp/kegg-bin/show_pathway?map=map00220&multi_query=K00821+%23FFFFFF,red%0d%0aK00619+%23FFFFFF,red%0d%0aK00611+%23FFFFFF,red%0d%0aK01915+%23FFFFFF,red%0d%0aK15371+%23FFFFFF,red%0d%0aK00145+%23FFFFFF,red%0d%0aK01940+%23FFFFFF,red%0d%0aK00262+%23FFFFFF,red%0d%0aK23265+%23FFFFFF,red%0d%0aK01755+%23FFFFFF,red%0d%0a
ko00633	Nitrotoluene degradation	Metabolism	Xenobiotics biodegradation and metabolism	2	5	0.304522	0.82967	gene-EYS45_RS20140(EYS45_RS20140),gene-EYS45_RS20145(EYS45_RS20145)	http://www.kegg.jp/kegg-bin/show_pathway?map=map00633&multi_query=K23549+%23FFFFFF,red%0d%0aK23548+%23FFFFFF,red%0d%0a
ko04626	Plant-pathogen interaction	Organismal Systems	Environmental adaptation	2	5	0.304522	0.82967	gene-EYS45_RS25395(tuf),gene-EYS45_RS01160(glpK)	http://www.kegg.jp/kegg-bin/show_pathway?map=map04626&multi_query=K02358+%23FFFFFF,red%0d%0aK00864+%23FFFFFF,red%0d%0a
ko00564	Glycerophospholipid metabolism	Metabolism	Lipid metabolism	6	21	0.308373	0.82967	gene-EYS45_RS32630(pgsA),gene-EYS45_RS10645(pssA),gene-EYS45_RS13360(EYS45_RS13360),gene-EYS45_RS01155(EYS45_RS01155),gene-EYS45_RS10640(EYS45_RS10640),gene-EYS45_RS12460(EYS45_RS12460)	http://www.kegg.jp/kegg-bin/show_pathway?map=map00564&multi_query=K00111+%23FFFFFF,red%0d%0aK17103+%23FFFFFF,red%0d%0aK00995+%23FFFFFF,red%0d%0aK00057+%23FFFFFF,red%0d%0aK01613+%23FFFFFF,red%0d%0aK00655+%23FFFFFF,red%0d%0a
ko00470	D-Amino acid metabolism	Metabolism	Metabolism of other amino acids	5	18	0.361941	0.877181	gene-EYS45_RS07380(purQ),gene-EYS45_RS11285(EYS45_RS11285),gene-EYS45_RS15530(alr),gene-EYS45_RS18600(lysA),gene-EYS45_RS03095(murD)	http://www.kegg.jp/kegg-bin/show_pathway?map=map00470&multi_query=K01925+%23FFFFFF,red%0d%0aK01586+%23FFFFFF,red%0d%0aK00285+%23FFFFFF,red%0d%0aK23265+%23FFFFFF,red%0d%0aK01775+%23FFFFFF,red%0d%0a
ko00250	Alanine, aspartate and glutamate metabolism	Metabolism	Amino acid metabolism	14	57	0.369752	0.877181	gene-EYS45_RS13595(EYS45_RS13595),gene-EYS45_RS15565(glmS),gene-EYS45_RS03400(glnA),gene-EYS45_RS07300(purB),gene-EYS45_RS02165(carB),gene-EYS45_RS06075(EYS45_RS06075),gene-EYS45_RS06850(gdhA),gene-EYS45_RS06080(argH),gene-EYS45_RS13760(EYS45_RS13760),gene-EYS45_RS13600(gltB),gene-EYS45_RS04380(EYS45_RS04380),gene-EYS45_RS27995(EYS45_RS27995),gene-EYS45_RS07380(purQ),gene-EYS45_RS03420(glnA)	http://www.kegg.jp/kegg-bin/show_pathway?map=map00250&multi_query=K00266+%23FFFFFF,red%0d%0aK00823+%23FFFFFF,red%0d%0aK01915+%23FFFFFF,red%0d%0aK01955+%23FFFFFF,red%0d%0aK01755+%23FFFFFF,red%0d%0aK00820+%23FFFFFF,red%0d%0aK15371+%23FFFFFF,red%0d%0aK01756+%23FFFFFF,red%0d%0aK01939+%23FFFFFF,red%0d%0aK00265+%23FFFFFF,red%0d%0aK00262+%23FFFFFF,red%0d%0aK01940+%23FFFFFF,red%0d%0aK23265+%23FFFFFF,red%…
ko00561	Glycerolipid metabolism	Metabolism	Lipid metabolism	11	44	0.371658	0.877181	gene-EYS45_RS01160(glpK),gene-EYS45_RS13295(EYS45_RS13295),gene-EYS45_RS19685(EYS45_RS19685),gene-EYS45_RS15525(EYS45_RS15525),gene-EYS45_RS13305(EYS45_RS13305),gene-EYS45_RS13360(EYS45_RS13360),gene-EYS45_RS08740(EYS45_RS08740),gene-EYS45_RS31935(EYS45_RS31935),gene-EYS45_RS32015(EYS45_RS32015),gene-EYS45_RS31025(EYS45_RS31025),gene-EYS45_RS29485(EYS45_RS29485)	http://www.kegg.jp/kegg-bin/show_pathway?map=map00561&multi_query=K18851+%23FFFFFF,red%0d%0aK00864+%23FFFFFF,red%0d%0aK06117+%23FFFFFF,red%0d%0aK01054+%23FFFFFF,red%0d%0aK13979+%23FFFFFF,red%0d%0aK00655+%23FFFFFF,red%0d%0a
ko00520	Amino sugar and nucleotide sugar metabolism	Metabolism	Carbohydrate metabolism	11	44	0.371658	0.877181	gene-EYS45_RS24265(manA),gene-EYS45_RS24255(EYS45_RS24255),gene-EYS45_RS15615(glmM),gene-EYS45_RS06930(glmU),gene-EYS45_RS10305(EYS45_RS10305),gene-EYS45_RS17365(EYS45_RS17365),gene-EYS45_RS15565(glmS),gene-EYS45_RS30240(galE1),gene-EYS45_RS10215(EYS45_RS10215),gene-EYS45_RS13335(glf),gene-EYS45_RS33255(murA)	http://www.kegg.jp/kegg-bin/show_pathway?map=map00520&multi_query=K01854+%23FFFFFF,red%0d%0aK01784+%23FFFFFF,red%0d%0aK01809+%23FFFFFF,red%0d%0aK04042+%23FFFFFF,red%0d%0aK01207+%23FFFFFF,red%0d%0aK03431+%23FFFFFF,red%0d%0aK00820+%23FFFFFF,red%0d%0aK00075+%23FFFFFF,red%0d%0aK00790+%23FFFFFF,red%0d%0aK01840+%23FFFFFF,red%0d%0a
ko03420	Nucleotide excision repair	Genetic Information Processing	Replication and repair	4	14	0.372608	0.877181	gene-EYS45_RS06385(pcrA),gene-EYS45_RS02320(uvrC),gene-EYS45_RS06945(mfd),gene-EYS45_RS05730(polA)	http://www.kegg.jp/kegg-bin/show_pathway?map=map03420&multi_query=K03703+%23FFFFFF,red%0d%0aK03723+%23FFFFFF,red%0d%0aK03657+%23FFFFFF,red%0d%0aK02335+%23FFFFFF,red%0d%0a
ko02025	Biofilm formation	Cellular Processes	Cellular community - prokaryotes	4	14	0.372608	0.877181	gene-EYS45_RS23620(crp),gene-EYS45_RS33625(EYS45_RS33625),gene-EYS45_RS22520(EYS45_RS22520),gene-EYS45_RS15205(EYS45_RS15205)	http://www.kegg.jp/kegg-bin/show_pathway?map=map02025&multi_query=K01657+%23FFFFFF,red%0d%0aK01768+%23FFFFFF,red%0d%0aK10914+%23FFFFFF,red%0d%0a
ko00523	Polyketide sugar unit biosynthesis	Metabolism	Metabolism of terpenoids and polyketides	3	10	0.383785	0.885055	gene-EYS45_RS17235(EYS45_RS17235),gene-EYS45_RS24220(EYS45_RS24220),gene-EYS45_RS24210(rfbD)	http://www.kegg.jp/kegg-bin/show_pathway?map=map00523&multi_query=K17947+%23FFFFFF,red%0d%0aK00067+%23FFFFFF,red%0d%0aK00973+%23FFFFFF,red%0d%0a
ko02040	Flagellar assembly	Cellular Processes	Cell motility	1	2	0.392025	0.885976	gene-EYS45_RS26175(EYS45_RS26175)	http://www.kegg.jp/kegg-bin/show_pathway?map=map02040&multi_query=K03086+%23FFFFFF,red%0d%0a
ko00450	Selenocompound metabolism	Metabolism	Metabolism of other amino acids	4	15	0.428285	0.930696	gene-EYS45_RS06855(metG),gene-EYS45_RS14035(EYS45_RS14035),gene-EYS45_RS25700(metE),gene-EYS45_RS02875(metH)	http://www.kegg.jp/kegg-bin/show_pathway?map=map00450&multi_query=K00548+%23FFFFFF,red%0d%0aK01874+%23FFFFFF,red%0d%0aK00549+%23FFFFFF,red%0d%0aK01739+%23FFFFFF,red%0d%0a
ko04122	Sulfur relay system	Genetic Information Processing	Folding, sorting and degradation	4	15	0.428285	0.930696	gene-EYS45_RS07590(EYS45_RS07590),gene-EYS45_RS21410(EYS45_RS21410),gene-EYS45_RS31300(EYS45_RS31300),gene-EYS45_RS08020(moaC)	http://www.kegg.jp/kegg-bin/show_pathway?map=map04122&multi_query=K03637+%23FFFFFF,red%0d%0aK01011+%23FFFFFF,red%0d%0aK04487+%23FFFFFF,red%0d%0aK03636+%23FFFFFF,red%0d%0a
ko05134	Legionellosis	Human Diseases	Infectious disease: bacterial	2	7	0.478326	0.999945	gene-EYS45_RS21080(sdhA),gene-EYS45_RS05085(lepA)	http://www.kegg.jp/kegg-bin/show_pathway?map=map05134&multi_query=K00239+%23FFFFFF,red%0d%0aK03596+%23FFFFFF,red%0d%0a
ko00983	Drug metabolism - other enzymes	Metabolism	Xenobiotics biodegradation and metabolism	5	21	0.506315	0.999945	gene-EYS45_RS04720(ndk),gene-EYS45_RS13235(katG),gene-EYS45_RS30080(hpt),gene-EYS45_RS26145(dut),gene-EYS45_RS20780(guaA)	http://www.kegg.jp/kegg-bin/show_pathway?map=map00983&multi_query=K01520+%23FFFFFF,red%0d%0aK00940+%23FFFFFF,red%0d%0aK01951+%23FFFFFF,red%0d%0aK03782+%23FFFFFF,red%0d%0aK00760+%23FFFFFF,red%0d%0a
ko00311	Penicillin and cephalosporin biosynthesis	Metabolism	Biosynthesis of other secondary metabolites	1	3	0.526038	0.999945	gene-EYS45_RS33110(bla)	http://www.kegg.jp/kegg-bin/show_pathway?map=map00311&multi_query=K17836+%23FFFFFF,red%0d%0a
ko03050	Proteasome	Genetic Information Processing	Folding, sorting and degradation	1	3	0.526038	0.999945	gene-EYS45_RS05460(prcA)	http://www.kegg.jp/kegg-bin/show_pathway?map=map03050&multi_query=K03432+%23FFFFFF,red%0d%0a
ko05132	Salmonella infection	Human Diseases	Infectious disease: bacterial	1	3	0.526038	0.999945	gene-EYS45_RS02350(gap)	http://www.kegg.jp/kegg-bin/show_pathway?map=map05132&multi_query=K00134+%23FFFFFF,red%0d%0a
ko00010	Glycolysis / Gluconeogenesis	Metabolism	Carbohydrate metabolism	14	64	0.56171	0.999945	gene-EYS45_RS04635(EYS45_RS04635),gene-EYS45_RS10430(lpdA),gene-EYS45_RS03365(sucB),gene-EYS45_RS15155(pyk),gene-EYS45_RS03565(aceE),gene-EYS45_RS31935(EYS45_RS31935),gene-EYS45_RS02350(gap),gene-EYS45_RS13905(glpX),gene-EYS45_RS15695(adh),gene-EYS45_RS17895(EYS45_RS17895),gene-EYS45_RS28955(EYS45_RS28955),gene-EYS45_RS06985(eno),gene-EYS45_RS02360(tpiA),gene-EYS45_RS02355(EYS45_RS02355)	http://www.kegg.jp/kegg-bin/show_pathway?map=map00010&multi_query=K00163+%23FFFFFF,red%0d%0aK13979+%23FFFFFF,red%0d%0aK01596+%23FFFFFF,red%0d%0aK00382+%23FFFFFF,red%0d%0aK00927+%23FFFFFF,red%0d%0aK01623+%23FFFFFF,red%0d%0aK01689+%23FFFFFF,red%0d%0aK01803+%23FFFFFF,red%0d%0aK02446+%23FFFFFF,red%0d%0aK00873+%23FFFFFF,red%0d%0aK00175+%23FFFFFF,red%0d%0aK00627+%23FFFFFF,red%0d%0aK00134+%23FFFFFF,red%…
ko00770	Pantothenate and CoA biosynthesis	Metabolism	Metabolism of cofactors and vitamins	8	37	0.588694	0.999945	gene-EYS45_RS30930(panC),gene-EYS45_RS06950(EYS45_RS06950),gene-EYS45_RS04095(EYS45_RS04095),gene-EYS45_RS12355(coaD),gene-EYS45_RS30925(EYS45_RS30925),gene-EYS45_RS13965(coaA),gene-EYS45_RS12555(ilvC),gene-EYS45_RS31070(ilvD)	http://www.kegg.jp/kegg-bin/show_pathway?map=map00770&multi_query=K00997+%23FFFFFF,red%0d%0aK00053+%23FFFFFF,red%0d%0aK01918+%23FFFFFF,red%0d%0aK00954+%23FFFFFF,red%0d%0aK04765+%23FFFFFF,red%0d%0aK03525+%23FFFFFF,red%0d%0aK01687+%23FFFFFF,red%0d%0aK00867+%23FFFFFF,red%0d%0a
ko00640	Propanoate metabolism	Metabolism	Carbohydrate metabolism	18	84	0.597224	0.999945	gene-EYS45_RS23780(EYS45_RS23780),gene-EYS45_RS07050(EYS45_RS07050),gene-EYS45_RS15675(EYS45_RS15675),gene-EYS45_RS10430(lpdA),gene-EYS45_RS15680(EYS45_RS15680),gene-EYS45_RS06430(sucC),gene-EYS45_RS13760(EYS45_RS13760),gene-EYS45_RS32985(EYS45_RS32985),gene-EYS45_RS07930(EYS45_RS07930),gene-EYS45_RS13075(EYS45_RS13075),gene-EYS45_RS06435(sucD),gene-EYS45_RS31880(EYS45_RS31880),gene-EYS45_RS15670…	http://www.kegg.jp/kegg-bin/show_pathway?map=map00640&multi_query=K01699+%23FFFFFF,red%0d%0aK13919+%23FFFFFF,red%0d%0aK03417+%23FFFFFF,red%0d%0aK01903+%23FFFFFF,red%0d%0aK01692+%23FFFFFF,red%0d%0aK01908+%23FFFFFF,red%0d%0aK02160+%23FFFFFF,red%0d%0aK00382+%23FFFFFF,red%0d%0aK13920+%23FFFFFF,red%0d%0aK01720+%23FFFFFF,red%0d%0aK01902+%23FFFFFF,red%0d%0aK11263+%23FFFFFF,red%0d%0aK00823+%23FFFFFF,red%…
ko00401	Novobiocin biosynthesis	Metabolism	Biosynthesis of other secondary metabolites	1	4	0.630559	0.999945	gene-EYS45_RS13065(hisC)	http://www.kegg.jp/kegg-bin/show_pathway?map=map00401&multi_query=K00817+%23FFFFFF,red%0d%0a
ko01051	Biosynthesis of ansamycins	Metabolism	Metabolism of terpenoids and polyketides	1	4	0.630559	0.999945	gene-EYS45_RS02445(tkt)	http://www.kegg.jp/kegg-bin/show_pathway?map=map01051&multi_query=K00615+%23FFFFFF,red%0d%0a
ko03020	RNA polymerase	Genetic Information Processing	Transcription	1	4	0.630559	0.999945	gene-EYS45_RS15790(EYS45_RS15790)	http://www.kegg.jp/kegg-bin/show_pathway?map=map03020&multi_query=K03040+%23FFFFFF,red%0d%0a
ko00525	Acarbose and validamycin biosynthesis	Metabolism	Biosynthesis of other secondary metabolites	1	4	0.630559	0.999945	gene-EYS45_RS24220(EYS45_RS24220)	http://www.kegg.jp/kegg-bin/show_pathway?map=map00525&multi_query=K00973+%23FFFFFF,red%0d%0a
ko00620	Pyruvate metabolism	Metabolism	Carbohydrate metabolism	20	95	0.633256	0.999945	gene-EYS45_RS04635(EYS45_RS04635),gene-EYS45_RS03365(sucB),gene-EYS45_RS10430(lpdA),gene-EYS45_RS25055(EYS45_RS25055),gene-EYS45_RS08455(EYS45_RS08455),gene-EYS45_RS13435(EYS45_RS13435),gene-EYS45_RS28115(pta),gene-EYS45_RS24100(EYS45_RS24100),gene-EYS45_RS15155(pyk),gene-EYS45_RS31935(EYS45_RS31935),gene-EYS45_RS14070(EYS45_RS14070),gene-EYS45_RS03565(aceE),gene-EYS45_RS23615(EYS45_RS23615),gene…	http://www.kegg.jp/kegg-bin/show_pathway?map=map00620&multi_query=K01638+%23FFFFFF,red%0d%0aK00138+%23FFFFFF,red%0d%0aK01958+%23FFFFFF,red%0d%0aK00626+%23FFFFFF,red%0d%0aK00873+%23FFFFFF,red%0d%0aK11263+%23FFFFFF,red%0d%0aK01069+%23FFFFFF,red%0d%0aK01596+%23FFFFFF,red%0d%0aK13979+%23FFFFFF,red%0d%0aK02160+%23FFFFFF,red%0d%0aK00116+%23FFFFFF,red%0d%0aK00027+%23FFFFFF,red%0d%0aK00175+%23FFFFFF,red%…
ko02024	Quorum sensing	Cellular Processes	Cellular community - prokaryotes	19	92	0.66805	0.999945	gene-EYS45_RS15030(EYS45_RS15030),gene-EYS45_RS12305(ftsY),gene-EYS45_RS25105(secE),gene-EYS45_RS15050(EYS45_RS15050),gene-EYS45_RS23620(crp),gene-EYS45_RS19255(secA),gene-EYS45_RS15995(secY),gene-EYS45_RS00550(EYS45_RS00550),gene-EYS45_RS00285(yidC),gene-EYS45_RS15045(EYS45_RS15045),gene-EYS45_RS01745(EYS45_RS01745),gene-EYS45_RS01730(yajC),gene-EYS45_RS15040(EYS45_RS15040),gene-EYS45_RS22520(EY…	http://www.kegg.jp/kegg-bin/show_pathway?map=map02024&multi_query=K03210+%23FFFFFF,red%0d%0aK01996+%23FFFFFF,red%0d%0aK03110+%23FFFFFF,red%0d%0aK01657+%23FFFFFF,red%0d%0aK03106+%23FFFFFF,red%0d%0aK01999+%23FFFFFF,red%0d%0aK03073+%23FFFFFF,red%0d%0aK01998+%23FFFFFF,red%0d%0aK02035+%23FFFFFF,red%0d%0aK07667+%23FFFFFF,red%0d%0aK01997+%23FFFFFF,red%0d%0aK03076+%23FFFFFF,red%0d%0aK10914+%23FFFFFF,red%…
ko00405	Phenazine biosynthesis	Metabolism	Biosynthesis of other secondary metabolites	1	5	0.712069	0.999945	gene-EYS45_RS15205(EYS45_RS15205)	http://www.kegg.jp/kegg-bin/show_pathway?map=map00405&multi_query=K01657+%23FFFFFF,red%0d%0a
ko00621	Dioxin degradation	Metabolism	Xenobiotics biodegradation and metabolism	1	5	0.712069	0.999945	gene-EYS45_RS16970(dmpG)	http://www.kegg.jp/kegg-bin/show_pathway?map=map00621&multi_query=K01666+%23FFFFFF,red%0d%0a
ko00660	C5-Branched dibasic acid metabolism	Metabolism	Carbohydrate metabolism	5	27	0.742218	0.999945	gene-EYS45_RS06435(sucD),gene-EYS45_RS12530(EYS45_RS12530),gene-EYS45_RS18700(EYS45_RS18700),gene-EYS45_RS06430(sucC),gene-EYS45_RS09860(EYS45_RS09860)	http://www.kegg.jp/kegg-bin/show_pathway?map=map00660&multi_query=K10218+%23FFFFFF,red%0d%0aK01902+%23FFFFFF,red%0d%0aK18289+%23FFFFFF,red%0d%0aK00052+%23FFFFFF,red%0d%0aK01903+%23FFFFFF,red%0d%0a
ko00900	Terpenoid backbone biosynthesis	Metabolism	Metabolism of terpenoids and polyketides	5	27	0.742218	0.999945	gene-EYS45_RS14070(EYS45_RS14070),gene-EYS45_RS24700(ispG),gene-EYS45_RS22990(EYS45_RS22990),gene-EYS45_RS17305(EYS45_RS17305),gene-EYS45_RS06880(EYS45_RS06880)	http://www.kegg.jp/kegg-bin/show_pathway?map=map00900&multi_query=K14215+%23FFFFFF,red%0d%0aK00919+%23FFFFFF,red%0d%0aK00626+%23FFFFFF,red%0d%0aK03526+%23FFFFFF,red%0d%0a
ko00290	Valine, leucine and isoleucine biosynthesis	Metabolism	Amino acid metabolism	4	22	0.747901	0.999945	gene-EYS45_RS08970(EYS45_RS08970),gene-EYS45_RS31070(ilvD),gene-EYS45_RS12555(ilvC),gene-EYS45_RS12530(EYS45_RS12530)	http://www.kegg.jp/kegg-bin/show_pathway?map=map00290&multi_query=K01687+%23FFFFFF,red%0d%0aK00053+%23FFFFFF,red%0d%0aK00052+%23FFFFFF,red%0d%0aK01754+%23FFFFFF,red%0d%0a
ko00521	Streptomycin biosynthesis	Metabolism	Biosynthesis of other secondary metabolites	3	17	0.75848	0.999945	gene-EYS45_RS00435(EYS45_RS00435),gene-EYS45_RS24220(EYS45_RS24220),gene-EYS45_RS24210(rfbD)	http://www.kegg.jp/kegg-bin/show_pathway?map=map00521&multi_query=K00973+%23FFFFFF,red%0d%0aK00067+%23FFFFFF,red%0d%0aK01858+%23FFFFFF,red%0d%0a
ko00051	Fructose and mannose metabolism	Metabolism	Carbohydrate metabolism	6	33	0.767254	0.999945	gene-EYS45_RS24255(EYS45_RS24255),gene-EYS45_RS13905(glpX),gene-EYS45_RS24265(manA),gene-EYS45_RS28955(EYS45_RS28955),gene-EYS45_RS04450(EYS45_RS04450),gene-EYS45_RS02360(tpiA)	http://www.kegg.jp/kegg-bin/show_pathway?map=map00051&multi_query=K01809+%23FFFFFF,red%0d%0aK01623+%23FFFFFF,red%0d%0aK02446+%23FFFFFF,red%0d%0aK01840+%23FFFFFF,red%0d%0aK01808+%23FFFFFF,red%0d%0aK01803+%23FFFFFF,red%0d%0a
ko03410	Base excision repair	Genetic Information Processing	Replication and repair	3	18	0.793365	0.999945	gene-EYS45_RS05730(polA),gene-EYS45_RS25305(EYS45_RS25305),gene-EYS45_RS21010(EYS45_RS21010)	http://www.kegg.jp/kegg-bin/show_pathway?map=map03410&multi_query=K01142+%23FFFFFF,red%0d%0aK02335+%23FFFFFF,red%0d%0aK01151+%23FFFFFF,red%0d%0a
ko00430	Taurine and hypotaurine metabolism	Metabolism	Metabolism of other amino acids	2	13	0.816738	0.999945	gene-EYS45_RS04380(EYS45_RS04380),gene-EYS45_RS28115(pta)	http://www.kegg.jp/kegg-bin/show_pathway?map=map00430&multi_query=K15371+%23FFFFFF,red%0d%0aK13788+%23FFFFFF,red%0d%0a
ko05152	Tuberculosis	Human Diseases	Infectious disease: bacterial	3	19	0.82395	0.999945	gene-EYS45_RS13365(EYS45_RS13365),gene-EYS45_RS12895(EYS45_RS12895),gene-EYS45_RS12885(EYS45_RS12885)	http://www.kegg.jp/kegg-bin/show_pathway?map=map05152&multi_query=K14952+%23FFFFFF,red%0d%0aK14953+%23FFFFFF,red%0d%0a
ko00920	Sulfur metabolism	Metabolism	Energy metabolism	10	57	0.838691	0.999945	gene-EYS45_RS07590(EYS45_RS07590),gene-EYS45_RS31735(EYS45_RS31735),gene-EYS45_RS20990(EYS45_RS20990),gene-EYS45_RS31720(EYS45_RS31720),gene-EYS45_RS14035(EYS45_RS14035),gene-EYS45_RS28045(EYS45_RS28045),gene-EYS45_RS33040(EYS45_RS33040),gene-EYS45_RS14785(EYS45_RS14785),gene-EYS45_RS31750(EYS45_RS31750),gene-EYS45_RS31725(EYS45_RS31725)	http://www.kegg.jp/kegg-bin/show_pathway?map=map00920&multi_query=K00392+%23FFFFFF,red%0d%0aK01739+%23FFFFFF,red%0d%0aK00390+%23FFFFFF,red%0d%0aK10764+%23FFFFFF,red%0d%0aK06881+%23FFFFFF,red%0d%0aK00641+%23FFFFFF,red%0d%0aK23163+%23FFFFFF,red%0d%0aK02045+%23FFFFFF,red%0d%0aK01011+%23FFFFFF,red%0d%0aK17228+%23FFFFFF,red%0d%0a
ko00680	Methane metabolism	Metabolism	Energy metabolism	12	68	0.849943	0.999945	gene-EYS45_RS08110(serC),gene-EYS45_RS23355(mdo),gene-EYS45_RS20120(EYS45_RS20120),gene-EYS45_RS06985(eno),gene-EYS45_RS12535(serA),gene-EYS45_RS28840(EYS45_RS28840),gene-EYS45_RS13905(glpX),gene-EYS45_RS24235(cofD),gene-EYS45_RS28955(EYS45_RS28955),gene-EYS45_RS25875(EYS45_RS25875),gene-EYS45_RS28115(pta),gene-EYS45_RS13955(EYS45_RS13955)	http://www.kegg.jp/kegg-bin/show_pathway?map=map00680&multi_query=K00320+%23FFFFFF,red%0d%0aK00058+%23FFFFFF,red%0d%0aK11212+%23FFFFFF,red%0d%0aK01623+%23FFFFFF,red%0d%0aK11779+%23FFFFFF,red%0d%0aK22083+%23FFFFFF,red%0d%0aK02446+%23FFFFFF,red%0d%0aK00600+%23FFFFFF,red%0d%0aK00831+%23FFFFFF,red%0d%0aK13788+%23FFFFFF,red%0d%0aK17067+%23FFFFFF,red%0d%0aK01689+%23FFFFFF,red%0d%0a
ko01040	Biosynthesis of unsaturated fatty acids	Metabolism	Lipid metabolism	2	15	0.875394	0.999945	gene-EYS45_RS23525(EYS45_RS23525),gene-EYS45_RS15150(EYS45_RS15150)	http://www.kegg.jp/kegg-bin/show_pathway?map=map01040&multi_query=K10805+%23FFFFFF,red%0d%0a
ko00562	Inositol phosphate metabolism	Metabolism	Carbohydrate metabolism	2	15	0.875394	0.999945	gene-EYS45_RS00435(EYS45_RS00435),gene-EYS45_RS02360(tpiA)	http://www.kegg.jp/kegg-bin/show_pathway?map=map00562&multi_query=K01858+%23FFFFFF,red%0d%0aK01803+%23FFFFFF,red%0d%0a
ko00760	Nicotinate and nicotinamide metabolism	Metabolism	Metabolism of cofactors and vitamins	7	45	0.896632	0.999945	gene-EYS45_RS06950(EYS45_RS06950),gene-EYS45_RS31540(EYS45_RS31540),gene-EYS45_RS29500(EYS45_RS29500),gene-EYS45_RS31280(pntB),gene-EYS45_RS04960(nadD),gene-EYS45_RS04770(EYS45_RS04770),gene-EYS45_RS10615(EYS45_RS10615)	http://www.kegg.jp/kegg-bin/show_pathway?map=map00760&multi_query=K01950+%23FFFFFF,red%0d%0aK00858+%23FFFFFF,red%0d%0aK02566+%23FFFFFF,red%0d%0aK00324+%23FFFFFF,red%0d%0aK00325+%23FFFFFF,red%0d%0aK00969+%23FFFFFF,red%0d%0aK04765+%23FFFFFF,red%0d%0a
ko00790	Folate biosynthesis	Metabolism	Metabolism of cofactors and vitamins	3	24	0.925022	0.999945	gene-EYS45_RS08020(moaC),gene-EYS45_RS30050(folE),gene-EYS45_RS28725(EYS45_RS28725)	http://www.kegg.jp/kegg-bin/show_pathway?map=map00790&multi_query=K01495+%23FFFFFF,red%0d%0aK01724+%23FFFFFF,red%0d%0aK03637+%23FFFFFF,red%0d%0a
ko00910	Nitrogen metabolism	Metabolism	Energy metabolism	6	42	0.927063	0.999945	gene-EYS45_RS13600(gltB),gene-EYS45_RS06850(gdhA),gene-EYS45_RS03420(glnA),gene-EYS45_RS04380(EYS45_RS04380),gene-EYS45_RS13595(EYS45_RS13595),gene-EYS45_RS03400(glnA)	http://www.kegg.jp/kegg-bin/show_pathway?map=map00910&multi_query=K01915+%23FFFFFF,red%0d%0aK00266+%23FFFFFF,red%0d%0aK15371+%23FFFFFF,red%0d%0aK00265+%23FFFFFF,red%0d%0aK00262+%23FFFFFF,red%0d%0a
ko00130	Ubiquinone and other terpenoid-quinone biosynthesis	Metabolism	Metabolism of cofactors and vitamins	2	18	0.931673	0.999945	gene-EYS45_RS31875(EYS45_RS31875),gene-EYS45_RS08515(EYS45_RS08515)	http://www.kegg.jp/kegg-bin/show_pathway?map=map00130&multi_query=K19222+%23FFFFFF,red%0d%0aK03183+%23FFFFFF,red%0d%0a
ko00052	Galactose metabolism	Metabolism	Carbohydrate metabolism	3	25	0.937348	0.999945	gene-EYS45_RS30240(galE1),gene-EYS45_RS13335(glf),gene-EYS45_RS10215(EYS45_RS10215)	http://www.kegg.jp/kegg-bin/show_pathway?map=map00052&multi_query=K01784+%23FFFFFF,red%0d%0aK01854+%23FFFFFF,red%0d%0a
ko00281	Geraniol degradation	Metabolism	Metabolism of terpenoids and polyketides	5	38	0.944435	0.999945	gene-EYS45_RS32985(EYS45_RS32985),gene-EYS45_RS23780(EYS45_RS23780),gene-EYS45_RS13075(EYS45_RS13075),gene-EYS45_RS07930(EYS45_RS07930),gene-EYS45_RS31880(EYS45_RS31880)	http://www.kegg.jp/kegg-bin/show_pathway?map=map00281&multi_query=K01692+%23FFFFFF,red%0d%0aK01782+%23FFFFFF,red%0d%0a
ko02010	ABC transporters	Environmental Information Processing	Membrane transport	40	222	0.94821	0.999945	gene-EYS45_RS02220(EYS45_RS02220),gene-EYS45_RS07630(pstC),gene-EYS45_RS17150(EYS45_RS17150),gene-EYS45_RS31425(EYS45_RS31425),gene-EYS45_RS17160(EYS45_RS17160),gene-EYS45_RS26335(EYS45_RS26335),gene-EYS45_RS19625(ftsX),gene-EYS45_RS15030(EYS45_RS15030),gene-EYS45_RS15050(EYS45_RS15050),gene-EYS45_RS31410(EYS45_RS31410),gene-EYS45_RS17175(EYS45_RS17175),gene-EYS45_RS31430(EYS45_RS31430),gene-EYS4…	http://www.kegg.jp/kegg-bin/show_pathway?map=map02010&multi_query=K02073+%23FFFFFF,red%0d%0aK10238+%23FFFFFF,red%0d%0aK01999+%23FFFFFF,red%0d%0aK10236+%23FFFFFF,red%0d%0aK09811+%23FFFFFF,red%0d%0aK10112+%23FFFFFF,red%0d%0aK02020+%23FFFFFF,red%0d%0aK16785+%23FFFFFF,red%0d%0aK09812+%23FFFFFF,red%0d%0aK10005+%23FFFFFF,red%0d%0aK10008+%23FFFFFF,red%0d%0aK02045+%23FFFFFF,red%0d%0aK02067+%23FFFFFF,red%…
ko00622	Xylene degradation	Metabolism	Xenobiotics biodegradation and metabolism	1	13	0.960989	0.999945	gene-EYS45_RS16970(dmpG)	http://www.kegg.jp/kegg-bin/show_pathway?map=map00622&multi_query=K01666+%23FFFFFF,red%0d%0a
ko02020	Two-component system	Environmental Information Processing	Signal transduction	21	130	0.965658	0.999945	gene-EYS45_RS33565(EYS45_RS33565),gene-EYS45_RS14070(EYS45_RS14070),gene-EYS45_RS03400(glnA),gene-EYS45_RS23620(crp),gene-EYS45_RS17305(EYS45_RS17305),gene-EYS45_RS30180(EYS45_RS30180),gene-EYS45_RS20145(EYS45_RS20145),gene-EYS45_RS00265(dnaA),gene-EYS45_RS19285(mtrA),gene-EYS45_RS30175(EYS45_RS30175),gene-EYS45_RS18115(EYS45_RS18115),gene-EYS45_RS01195(EYS45_RS01195),gene-EYS45_RS23645(marP),gen…	http://www.kegg.jp/kegg-bin/show_pathway?map=map02020&multi_query=K23548+%23FFFFFF,red%0d%0aK01179+%23FFFFFF,red%0d%0aK01644+%23FFFFFF,red%0d%0aK02313+%23FFFFFF,red%0d%0aK07776+%23FFFFFF,red%0d%0aK07670+%23FFFFFF,red%0d%0aK11103+%23FFFFFF,red%0d%0aK23549+%23FFFFFF,red%0d%0aK00027+%23FFFFFF,red%0d%0aK07671+%23FFFFFF,red%0d%0aK07656+%23FFFFFF,red%0d%0aK07654+%23FFFFFF,red%0d%0aK10914+%23FFFFFF,red%…
ko00630	Glyoxylate and dicarboxylate metabolism	Metabolism	Carbohydrate metabolism	16	108	0.979585	0.999945	gene-EYS45_RS08150(EYS45_RS08150),gene-EYS45_RS03420(glnA),gene-EYS45_RS10390(aceA),gene-EYS45_RS08420(gcvH),gene-EYS45_RS10430(lpdA),gene-EYS45_RS25660(EYS45_RS25660),gene-EYS45_RS03340(gcvT),gene-EYS45_RS08455(EYS45_RS08455),gene-EYS45_RS20450(purU),gene-EYS45_RS08170(EYS45_RS08170),gene-EYS45_RS13955(EYS45_RS13955),gene-EYS45_RS14070(EYS45_RS14070),gene-EYS45_RS24100(EYS45_RS24100),gene-EYS45_…	http://www.kegg.jp/kegg-bin/show_pathway?map=map00630&multi_query=K01915+%23FFFFFF,red%0d%0aK11263+%23FFFFFF,red%0d%0aK00605+%23FFFFFF,red%0d%0aK02437+%23FFFFFF,red%0d%0aK01637+%23FFFFFF,red%0d%0aK03781+%23FFFFFF,red%0d%0aK00382+%23FFFFFF,red%0d%0aK00600+%23FFFFFF,red%0d%0aK00626+%23FFFFFF,red%0d%0aK01647+%23FFFFFF,red%0d%0aK01638+%23FFFFFF,red%0d%0aK01433+%23FFFFFF,red%0d%0a
ko00627	Aminobenzoate degradation	Metabolism	Xenobiotics biodegradation and metabolism	5	45	0.982175	0.999945	gene-EYS45_RS13510(EYS45_RS13510),gene-EYS45_RS32985(EYS45_RS32985),gene-EYS45_RS23780(EYS45_RS23780),gene-EYS45_RS13075(EYS45_RS13075),gene-EYS45_RS31880(EYS45_RS31880)	http://www.kegg.jp/kegg-bin/show_pathway?map=map00627&multi_query=K01692+%23FFFFFF,red%0d%0aK10215+%23FFFFFF,red%0d%0a
ko00340	Histidine metabolism	Metabolism	Amino acid metabolism	3	32	0.983269	0.999945	gene-EYS45_RS02850(hisG),gene-EYS45_RS13065(hisC),gene-EYS45_RS02855(EYS45_RS02855)	http://www.kegg.jp/kegg-bin/show_pathway?map=map00340&multi_query=K00817+%23FFFFFF,red%0d%0aK01523+%23FFFFFF,red%0d%0aK00765+%23FFFFFF,red%0d%0a
ko00460	Cyanoamino acid metabolism	Metabolism	Metabolism of other amino acids	1	17	0.985686	0.999945	gene-EYS45_RS13955(EYS45_RS13955)	http://www.kegg.jp/kegg-bin/show_pathway?map=map00460&multi_query=K00600+%23FFFFFF,red%0d%0a
ko00380	Tryptophan metabolism	Metabolism	Amino acid metabolism	10	78	0.98779	0.999945	gene-EYS45_RS32985(EYS45_RS32985),gene-EYS45_RS23780(EYS45_RS23780),gene-EYS45_RS13235(katG),gene-EYS45_RS10430(lpdA),gene-EYS45_RS17305(EYS45_RS17305),gene-EYS45_RS07930(EYS45_RS07930),gene-EYS45_RS14070(EYS45_RS14070),gene-EYS45_RS13075(EYS45_RS13075),gene-EYS45_RS31880(EYS45_RS31880),gene-EYS45_RS29710(EYS45_RS29710)	http://www.kegg.jp/kegg-bin/show_pathway?map=map00380&multi_query=K00382+%23FFFFFF,red%0d%0aK01782+%23FFFFFF,red%0d%0aK03782+%23FFFFFF,red%0d%0aK03781+%23FFFFFF,red%0d%0aK00626+%23FFFFFF,red%0d%0aK01692+%23FFFFFF,red%0d%0a
ko00071	Fatty acid degradation	Metabolism	Lipid metabolism	14	102	0.989125	0.999945	gene-EYS45_RS07930(EYS45_RS07930),gene-EYS45_RS14070(EYS45_RS14070),gene-EYS45_RS13075(EYS45_RS13075),gene-EYS45_RS31880(EYS45_RS31880),gene-EYS45_RS18705(EYS45_RS18705),gene-EYS45_RS13695(EYS45_RS13695),gene-EYS45_RS17305(EYS45_RS17305),gene-EYS45_RS19675(EYS45_RS19675),gene-EYS45_RS23780(EYS45_RS23780),gene-EYS45_RS24280(EYS45_RS24280),gene-EYS45_RS19670(EYS45_RS19670),gene-EYS45_RS03215(EYS45_…	http://www.kegg.jp/kegg-bin/show_pathway?map=map00071&multi_query=K01692+%23FFFFFF,red%0d%0aK01782+%23FFFFFF,red%0d%0aK01897+%23FFFFFF,red%0d%0aK00249+%23FFFFFF,red%0d%0aK00255+%23FFFFFF,red%0d%0aK00626+%23FFFFFF,red%0d%0aK00496+%23FFFFFF,red%0d%0a
ko00310	Lysine degradation	Metabolism	Amino acid metabolism	9	73	0.989359	0.999945	gene-EYS45_RS23780(EYS45_RS23780),gene-EYS45_RS10430(lpdA),gene-EYS45_RS25285(lhgO),gene-EYS45_RS32985(EYS45_RS32985),gene-EYS45_RS14070(EYS45_RS14070),gene-EYS45_RS13075(EYS45_RS13075),gene-EYS45_RS07930(EYS45_RS07930),gene-EYS45_RS31880(EYS45_RS31880),gene-EYS45_RS17305(EYS45_RS17305)	http://www.kegg.jp/kegg-bin/show_pathway?map=map00310&multi_query=K15736+%23FFFFFF,red%0d%0aK00626+%23FFFFFF,red%0d%0aK01692+%23FFFFFF,red%0d%0aK01782+%23FFFFFF,red%0d%0aK00382+%23FFFFFF,red%0d%0a
ko00061	Fatty acid biosynthesis	Metabolism	Lipid metabolism	10	79	0.989405	0.999945	gene-EYS45_RS31490(EYS45_RS31490),gene-EYS45_RS24100(EYS45_RS24100),gene-EYS45_RS14780(EYS45_RS14780),gene-EYS45_RS19070(EYS45_RS19070),gene-EYS45_RS08560(EYS45_RS08560),gene-EYS45_RS03215(EYS45_RS03215),gene-EYS45_RS17310(EYS45_RS17310),gene-EYS45_RS31215(EYS45_RS31215),gene-EYS45_RS31005(EYS45_RS31005),gene-EYS45_RS18125(EYS45_RS18125)	http://www.kegg.jp/kegg-bin/show_pathway?map=map00061&multi_query=K01897+%23FFFFFF,red%0d%0aK00059+%23FFFFFF,red%0d%0aK02160+%23FFFFFF,red%0d%0aK11263+%23FFFFFF,red%0d%0a
ko00903	Limonene and pinene degradation	Metabolism	Metabolism of terpenoids and polyketides	8	67	0.989457	0.999945	gene-EYS45_RS13810(EYS45_RS13810),gene-EYS45_RS28540(EYS45_RS28540),gene-EYS45_RS31880(EYS45_RS31880),gene-EYS45_RS07930(EYS45_RS07930),gene-EYS45_RS13075(EYS45_RS13075),gene-EYS45_RS32985(EYS45_RS32985),gene-EYS45_RS02225(EYS45_RS02225),gene-EYS45_RS23780(EYS45_RS23780)	http://www.kegg.jp/kegg-bin/show_pathway?map=map00903&multi_query=K01782+%23FFFFFF,red%0d%0aK14733+%23FFFFFF,red%0d%0aK14731+%23FFFFFF,red%0d%0aK01692+%23FFFFFF,red%0d%0a
ko00410	beta-Alanine metabolism	Metabolism	Metabolism of other amino acids	7	61	0.989739	0.999945	gene-EYS45_RS23780(EYS45_RS23780),gene-EYS45_RS32985(EYS45_RS32985),gene-EYS45_RS13760(EYS45_RS13760),gene-EYS45_RS31880(EYS45_RS31880),gene-EYS45_RS07930(EYS45_RS07930),gene-EYS45_RS13075(EYS45_RS13075),gene-EYS45_RS30930(panC)	http://www.kegg.jp/kegg-bin/show_pathway?map=map00410&multi_query=K00823+%23FFFFFF,red%0d%0aK01918+%23FFFFFF,red%0d%0aK01692+%23FFFFFF,red%0d%0aK01782+%23FFFFFF,red%0d%0a
ko00360	Phenylalanine metabolism	Metabolism	Amino acid metabolism	10	82	0.993137	0.999945	gene-EYS45_RS32985(EYS45_RS32985),gene-EYS45_RS16970(dmpG),gene-EYS45_RS11285(EYS45_RS11285),gene-EYS45_RS13065(hisC),gene-EYS45_RS13235(katG),gene-EYS45_RS23780(EYS45_RS23780),gene-EYS45_RS10385(EYS45_RS10385),gene-EYS45_RS08800(EYS45_RS08800),gene-EYS45_RS31880(EYS45_RS31880),gene-EYS45_RS13075(EYS45_RS13075)	http://www.kegg.jp/kegg-bin/show_pathway?map=map00360&multi_query=K03782+%23FFFFFF,red%0d%0aK00285+%23FFFFFF,red%0d%0aK00074+%23FFFFFF,red%0d%0aK00817+%23FFFFFF,red%0d%0aK15866+%23FFFFFF,red%0d%0aK01666+%23FFFFFF,red%0d%0aK01692+%23FFFFFF,red%0d%0a
ko00780	Biotin metabolism	Metabolism	Metabolism of cofactors and vitamins	8	71	0.994342	0.999945	gene-EYS45_RS08560(EYS45_RS08560),gene-EYS45_RS17310(EYS45_RS17310),gene-EYS45_RS31215(EYS45_RS31215),gene-EYS45_RS18125(EYS45_RS18125),gene-EYS45_RS31005(EYS45_RS31005),gene-EYS45_RS15350(EYS45_RS15350),gene-EYS45_RS31490(EYS45_RS31490),gene-EYS45_RS14780(EYS45_RS14780)	http://www.kegg.jp/kegg-bin/show_pathway?map=map00780&multi_query=K00059+%23FFFFFF,red%0d%0aK00833+%23FFFFFF,red%0d%0a
ko00930	Caprolactam degradation	Metabolism	Xenobiotics biodegradation and metabolism	8	71	0.994342	0.999945	gene-EYS45_RS24280(EYS45_RS24280),gene-EYS45_RS32985(EYS45_RS32985),gene-EYS45_RS23780(EYS45_RS23780),gene-EYS45_RS02225(EYS45_RS02225),gene-EYS45_RS13810(EYS45_RS13810),gene-EYS45_RS07930(EYS45_RS07930),gene-EYS45_RS13075(EYS45_RS13075),gene-EYS45_RS31880(EYS45_RS31880)	http://www.kegg.jp/kegg-bin/show_pathway?map=map00930&multi_query=K01692+%23FFFFFF,red%0d%0aK00496+%23FFFFFF,red%0d%0aK14731+%23FFFFFF,red%0d%0aK01782+%23FFFFFF,red%0d%0a
ko00333	Prodigiosin biosynthesis	Metabolism	Biosynthesis of other secondary metabolites	7	66	0.995453	0.999945	gene-EYS45_RS14780(EYS45_RS14780),gene-EYS45_RS31215(EYS45_RS31215),gene-EYS45_RS17310(EYS45_RS17310),gene-EYS45_RS31005(EYS45_RS31005),gene-EYS45_RS18125(EYS45_RS18125),gene-EYS45_RS31490(EYS45_RS31490),gene-EYS45_RS08560(EYS45_RS08560)	http://www.kegg.jp/kegg-bin/show_pathway?map=map00333&multi_query=K00059+%23FFFFFF,red%0d%0a
ko00500	Starch and sucrose metabolism	Metabolism	Carbohydrate metabolism	2	32	0.996662	0.999945	gene-EYS45_RS01195(EYS45_RS01195),gene-EYS45_RS31760(EYS45_RS31760)	http://www.kegg.jp/kegg-bin/show_pathway?map=map00500&multi_query=K22934+%23FFFFFF,red%0d%0aK01179+%23FFFFFF,red%0d%0a
ko00361	Chlorocyclohexane and chlorobenzene degradation	Metabolism	Xenobiotics biodegradation and metabolism	1	23	0.996831	0.999945	gene-EYS45_RS12890(EYS45_RS12890)	http://www.kegg.jp/kegg-bin/show_pathway?map=map00361&multi_query=K01563+%23FFFFFF,red%0d%0a
ko00650	Butanoate metabolism	Metabolism	Carbohydrate metabolism	14	116	0.998392	0.999945	gene-EYS45_RS04635(EYS45_RS04635),gene-EYS45_RS23780(EYS45_RS23780),gene-EYS45_RS13760(EYS45_RS13760),gene-EYS45_RS21085(EYS45_RS21085),gene-EYS45_RS32985(EYS45_RS32985),gene-EYS45_RS21090(sdhC),gene-EYS45_RS13075(EYS45_RS13075),gene-EYS45_RS14070(EYS45_RS14070),gene-EYS45_RS07930(EYS45_RS07930),gene-EYS45_RS31880(EYS45_RS31880),gene-EYS45_RS10385(EYS45_RS10385),gene-EYS45_RS21075(EYS45_RS21075),…	http://www.kegg.jp/kegg-bin/show_pathway?map=map00650&multi_query=K01692+%23FFFFFF,red%0d%0aK00823+%23FFFFFF,red%0d%0aK00175+%23FFFFFF,red%0d%0aK00626+%23FFFFFF,red%0d%0aK00242+%23FFFFFF,red%0d%0aK00241+%23FFFFFF,red%0d%0aK00239+%23FFFFFF,red%0d%0aK00074+%23FFFFFF,red%0d%0aK01782+%23FFFFFF,red%0d%0aK00240+%23FFFFFF,red%0d%0a
ko00362	Benzoate degradation	Metabolism	Xenobiotics biodegradation and metabolism	13	111	0.998618	0.999945	gene-EYS45_RS23780(EYS45_RS23780),gene-EYS45_RS25145(EYS45_RS25145),gene-EYS45_RS09860(EYS45_RS09860),gene-EYS45_RS16970(dmpG),gene-EYS45_RS32985(EYS45_RS32985),gene-EYS45_RS16830(EYS45_RS16830),gene-EYS45_RS31880(EYS45_RS31880),gene-EYS45_RS07930(EYS45_RS07930),gene-EYS45_RS14070(EYS45_RS14070),gene-EYS45_RS13075(EYS45_RS13075),gene-EYS45_RS17305(EYS45_RS17305),gene-EYS45_RS10420(EYS45_RS10420),…	http://www.kegg.jp/kegg-bin/show_pathway?map=map00362&multi_query=K07535+%23FFFFFF,red%0d%0aK01692+%23FFFFFF,red%0d%0aK00074+%23FFFFFF,red%0d%0aK01782+%23FFFFFF,red%0d%0aK10218+%23FFFFFF,red%0d%0aK01055+%23FFFFFF,red%0d%0aK01607+%23FFFFFF,red%0d%0aK00626+%23FFFFFF,red%0d%0aK01666+%23FFFFFF,red%0d%0a
ko00280	Valine, leucine and isoleucine degradation	Metabolism	Amino acid metabolism	13	115	0.999244	0.999945	gene-EYS45_RS19675(EYS45_RS19675),gene-EYS45_RS17305(EYS45_RS17305),gene-EYS45_RS24100(EYS45_RS24100),gene-EYS45_RS31880(EYS45_RS31880),gene-EYS45_RS18705(EYS45_RS18705),gene-EYS45_RS13075(EYS45_RS13075),gene-EYS45_RS14070(EYS45_RS14070),gene-EYS45_RS07930(EYS45_RS07930),gene-EYS45_RS32985(EYS45_RS32985),gene-EYS45_RS22480(EYS45_RS22480),gene-EYS45_RS19670(EYS45_RS19670),gene-EYS45_RS10430(lpdA),…	http://www.kegg.jp/kegg-bin/show_pathway?map=map00280&multi_query=K00626+%23FFFFFF,red%0d%0aK01692+%23FFFFFF,red%0d%0aK00382+%23FFFFFF,red%0d%0aK11263+%23FFFFFF,red%0d%0aK00249+%23FFFFFF,red%0d%0aK01782+%23FFFFFF,red%0d%0a
ko00040	Pentose and glucuronate interconversions	Metabolism	Carbohydrate metabolism	1	30	0.999458	0.999945	gene-EYS45_RS02260(rpe)	http://www.kegg.jp/kegg-bin/show_pathway?map=map00040&multi_query=K01783+%23FFFFFF,red%0d%0a
ko00625	Chloroalkane and chloroalkene degradation	Metabolism	Xenobiotics biodegradation and metabolism	2	42	0.999659	0.999945	gene-EYS45_RS12890(EYS45_RS12890),gene-EYS45_RS23355(mdo)	http://www.kegg.jp/kegg-bin/show_pathway?map=map00625&multi_query=K17067+%23FFFFFF,red%0d%0aK01563+%23FFFFFF,red%0d%0a
ko00350	Tyrosine metabolism	Metabolism	Amino acid metabolism	1	33	0.999746	0.999945	gene-EYS45_RS13065(hisC)	http://www.kegg.jp/kegg-bin/show_pathway?map=map00350&multi_query=K00817+%23FFFFFF,red%0d%0a
ko00330	Arginine and proline metabolism	Metabolism	Amino acid metabolism	1	35	0.999847	0.999945	gene-EYS45_RS10230(proC)	http://www.kegg.jp/kegg-bin/show_pathway?map=map00330&multi_query=K00286+%23FFFFFF,red%0d%0a
ko00984	Steroid degradation	Metabolism	Xenobiotics biodegradation and metabolism	3	59	0.999945	0.999945	gene-EYS45_RS14000(EYS45_RS14000),gene-EYS45_RS29400(EYS45_RS29400),gene-EYS45_RS33475(EYS45_RS33475)	http://www.kegg.jp/kegg-bin/show_pathway?map=map00984&multi_query=K16047+%23FFFFFF,red%0d%0aK01822+%23FFFFFF,red%0d%0aK16048+%23FFFFFF,red%0d%0a
