# Supplementary material for: The impact of CwlM depletion on the susceptibility of Mycobacterium smegmatis to anti-tuberculosis drugs
Source: PLoS One. 2025 Oct 24;20(10):e0334937. doi: 10.1371/journal.pone.0334937 (PMC12551912; doi:10.1371/journal.pone.0334937)
Supplement: S1 Table — (XLSX) [file pone.0334937.s005.xlsx]

## Sheet: S1 Table Up-regulated pathways
PathwayID	Pathway	Level1	Level2	list_number	total_number	Pvalue	FDR	Gene	URL
ko00053	Ascorbate and aldarate metabolism	Metabolism	Carbohydrate metabolism	11	24	0.00014899	0.0162399	gene-EYS45_RS19105(EYS45_RS19105),gene-EYS45_RS20265(EYS45_RS20265),gene-EYS45_RS13200(EYS45_RS13200),gene-EYS45_RS27595(EYS45_RS27595),gene-EYS45_RS30195(EYS45_RS30195),gene-EYS45_RS30115(EYS45_RS30115),gene-EYS45_RS09725(EYS45_RS09725),gene-EYS45_RS21945(EYS45_RS21945),gene-EYS45_RS29845(EYS45_RS29845),gene-EYS45_RS07240(EYS45_RS07240),gene-EYS45_RS21295(EYS45_RS21295)	http://www.kegg.jp/kegg-bin/show_pathway?map=map00053&multi_query=K01707+%23FFFFFF,red%0d%0aK00128+%23FFFFFF,red%0d%0aK03077+%23FFFFFF,red%0d%0aK01706+%23FFFFFF,red%0d%0aK00012+%23FFFFFF,red%0d%0aK01053+%23FFFFFF,red%0d%0a
ko00362	Benzoate degradation	Metabolism	Xenobiotics biodegradation and metabolism	29	111	0.000350333	0.0190932	gene-EYS45_RS16680(EYS45_RS16680),gene-EYS45_RS19175(EYS45_RS19175),gene-EYS45_RS22460(EYS45_RS22460),gene-EYS45_RS01085(EYS45_RS01085),gene-EYS45_RS01000(EYS45_RS01000),gene-EYS45_RS30320(EYS45_RS30320),gene-EYS45_RS21745(EYS45_RS21745),gene-EYS45_RS21710(EYS45_RS21710),gene-EYS45_RS01395(EYS45_RS01395),gene-EYS45_RS00970(EYS45_RS00970),gene-EYS45_RS04010(EYS45_RS04010),gene-EYS45_RS01990(EYS45_…	http://www.kegg.jp/kegg-bin/show_pathway?map=map00362&multi_query=K10218+%23FFFFFF,red%0d%0aK03381+%23FFFFFF,red%0d%0aK01607+%23FFFFFF,red%0d%0aK01055+%23FFFFFF,red%0d%0aK01692+%23FFFFFF,red%0d%0aK07535+%23FFFFFF,red%0d%0aK00074+%23FFFFFF,red%0d%0aK05784+%23FFFFFF,red%0d%0aK00217+%23FFFFFF,red%0d%0aK05549+%23FFFFFF,red%0d%0aK00632+%23FFFFFF,red%0d%0aK00626+%23FFFFFF,red%0d%0aK03464+%23FFFFFF,red%…
ko00310	Lysine degradation	Metabolism	Amino acid metabolism	20	73	0.00158416	0.0575579	gene-EYS45_RS09240(gabT),gene-EYS45_RS07105(EYS45_RS07105),gene-EYS45_RS27595(EYS45_RS27595),gene-EYS45_RS11990(EYS45_RS11990),gene-EYS45_RS20415(EYS45_RS20415),gene-EYS45_RS21945(EYS45_RS21945),gene-EYS45_RS02620(EYS45_RS02620),gene-EYS45_RS07240(EYS45_RS07240),gene-EYS45_RS20340(EYS45_RS20340),gene-EYS45_RS22770(lpdA),gene-EYS45_RS19175(EYS45_RS19175),gene-EYS45_RS16680(EYS45_RS16680),gene-EYS4…	http://www.kegg.jp/kegg-bin/show_pathway?map=map00310&multi_query=K00135+%23FFFFFF,red%0d%0aK00626+%23FFFFFF,red%0d%0aK00128+%23FFFFFF,red%0d%0aK07250+%23FFFFFF,red%0d%0aK01692+%23FFFFFF,red%0d%0aK00382+%23FFFFFF,red%0d%0a
ko00930	Caprolactam degradation	Metabolism	Xenobiotics biodegradation and metabolism	19	71	0.00278421	0.0758698	gene-EYS45_RS01985(EYS45_RS01985),gene-EYS45_RS21710(EYS45_RS21710),gene-EYS45_RS28530(EYS45_RS28530),gene-EYS45_RS30320(EYS45_RS30320),gene-EYS45_RS14060(EYS45_RS14060),gene-EYS45_RS01085(EYS45_RS01085),gene-EYS45_RS24635(EYS45_RS24635),gene-EYS45_RS13200(EYS45_RS13200),gene-EYS45_RS06240(EYS45_RS06240),gene-EYS45_RS04010(EYS45_RS04010),gene-EYS45_RS07105(EYS45_RS07105),gene-EYS45_RS17285(EYS45_…	http://www.kegg.jp/kegg-bin/show_pathway?map=map00930&multi_query=K18199+%23FFFFFF,red%0d%0aK01692+%23FFFFFF,red%0d%0aK03379+%23FFFFFF,red%0d%0aK01053+%23FFFFFF,red%0d%0aK06446+%23FFFFFF,red%0d%0aK14731+%23FFFFFF,red%0d%0a
ko00364	Fluorobenzoate degradation	Metabolism	Xenobiotics biodegradation and metabolism	6	13	0.00507093	0.109582	gene-EYS45_RS19115(benA),gene-EYS45_RS17280(nthB),gene-EYS45_RS17275(nthA),gene-EYS45_RS01395(EYS45_RS01395),gene-EYS45_RS09920(EYS45_RS09920),gene-EYS45_RS01390(EYS45_RS01390)	http://www.kegg.jp/kegg-bin/show_pathway?map=map00364&multi_query=K00217+%23FFFFFF,red%0d%0aK01721+%23FFFFFF,red%0d%0aK20807+%23FFFFFF,red%0d%0aK05549+%23FFFFFF,red%0d%0aK05784+%23FFFFFF,red%0d%0aK03381+%23FFFFFF,red%0d%0a
ko02024	Quorum sensing	Cellular Processes	Cellular community - prokaryotes	22	92	0.00603201	0.109582	gene-EYS45_RS02585(EYS45_RS02585),gene-EYS45_RS00815(EYS45_RS00815),gene-EYS45_RS30140(EYS45_RS30140),gene-EYS45_RS28285(EYS45_RS28285),gene-EYS45_RS03870(EYS45_RS03870),gene-EYS45_RS25545(EYS45_RS25545),gene-EYS45_RS31795(EYS45_RS31795),gene-EYS45_RS28290(EYS45_RS28290),gene-EYS45_RS04075(EYS45_RS04075),gene-EYS45_RS04080(EYS45_RS04080),gene-EYS45_RS03875(EYS45_RS03875),gene-EYS45_RS04065(EYS45_…	http://www.kegg.jp/kegg-bin/show_pathway?map=map02024&multi_query=K02034+%23FFFFFF,red%0d%0aK02035+%23FFFFFF,red%0d%0aK02053+%23FFFFFF,red%0d%0aK02033+%23FFFFFF,red%0d%0aK02055+%23FFFFFF,red%0d%0aK02031+%23FFFFFF,red%0d%0aK02052+%23FFFFFF,red%0d%0aK07667+%23FFFFFF,red%0d%0aK01897+%23FFFFFF,red%0d%0aK02054+%23FFFFFF,red%0d%0a
ko00903	Limonene and pinene degradation	Metabolism	Metabolism of terpenoids and polyketides	17	67	0.00822423	0.115897	gene-EYS45_RS07470(EYS45_RS07470),gene-EYS45_RS04010(EYS45_RS04010),gene-EYS45_RS20265(EYS45_RS20265),gene-EYS45_RS30320(EYS45_RS30320),gene-EYS45_RS21710(EYS45_RS21710),gene-EYS45_RS01085(EYS45_RS01085),gene-EYS45_RS14060(EYS45_RS14060),gene-EYS45_RS27150(EYS45_RS27150),gene-EYS45_RS21625(EYS45_RS21625),gene-EYS45_RS07240(EYS45_RS07240),gene-EYS45_RS08725(EYS45_RS08725),gene-EYS45_RS01980(EYS45_…	http://www.kegg.jp/kegg-bin/show_pathway?map=map00903&multi_query=K14731+%23FFFFFF,red%0d%0aK12466+%23FFFFFF,red%0d%0aK14733+%23FFFFFF,red%0d%0aK00128+%23FFFFFF,red%0d%0aK01692+%23FFFFFF,red%0d%0a
ko00380	Tryptophan metabolism	Metabolism	Amino acid metabolism	19	78	0.00850623	0.115897	gene-EYS45_RS07240(EYS45_RS07240),gene-EYS45_RS20340(EYS45_RS20340),gene-EYS45_RS22770(lpdA),gene-EYS45_RS07105(EYS45_RS07105),gene-EYS45_RS27595(EYS45_RS27595),gene-EYS45_RS29060(EYS45_RS29060),gene-EYS45_RS02620(EYS45_RS02620),gene-EYS45_RS21945(EYS45_RS21945),gene-EYS45_RS20415(EYS45_RS20415),gene-EYS45_RS17280(nthB),gene-EYS45_RS17275(nthA),gene-EYS45_RS04010(EYS45_RS04010),gene-EYS45_RS32215…	http://www.kegg.jp/kegg-bin/show_pathway?map=map00380&multi_query=K00626+%23FFFFFF,red%0d%0aK01692+%23FFFFFF,red%0d%0aK20807+%23FFFFFF,red%0d%0aK00128+%23FFFFFF,red%0d%0aK01501+%23FFFFFF,red%0d%0aK03781+%23FFFFFF,red%0d%0aK00382+%23FFFFFF,red%0d%0aK01721+%23FFFFFF,red%0d%0a
ko00333	Prodigiosin biosynthesis	Metabolism	Biosynthesis of other secondary metabolites	16	66	0.0159592	0.193284	gene-EYS45_RS33430(EYS45_RS33430),gene-EYS45_RS03705(EYS45_RS03705),gene-EYS45_RS20420(fabG),gene-EYS45_RS07525(EYS45_RS07525),gene-EYS45_RS27160(EYS45_RS27160),gene-EYS45_RS27000(EYS45_RS27000),gene-EYS45_RS22475(EYS45_RS22475),gene-EYS45_RS05895(EYS45_RS05895),gene-EYS45_RS23980(EYS45_RS23980),gene-EYS45_RS27140(EYS45_RS27140),gene-EYS45_RS01190(EYS45_RS01190),gene-EYS45_RS00660(EYS45_RS00660),…	http://www.kegg.jp/kegg-bin/show_pathway?map=map00333&multi_query=K00059+%23FFFFFF,red%0d%0a
ko00630	Glyoxylate and dicarboxylate metabolism	Metabolism	Carbohydrate metabolism	23	108	0.0209583	0.228445	gene-EYS45_RS25420(EYS45_RS25420),gene-EYS45_RS05985(EYS45_RS05985),gene-EYS45_RS20270(EYS45_RS20270),gene-EYS45_RS19175(EYS45_RS19175),gene-EYS45_RS20605(EYS45_RS20605),gene-EYS45_RS16680(EYS45_RS16680),gene-EYS45_RS06670(EYS45_RS06670),gene-EYS45_RS02815(EYS45_RS02815),gene-EYS45_RS21860(EYS45_RS21860),gene-EYS45_RS22770(lpdA),gene-EYS45_RS05785(EYS45_RS05785),gene-EYS45_RS12810(EYS45_RS12810),…	http://www.kegg.jp/kegg-bin/show_pathway?map=map00630&multi_query=K00104+%23FFFFFF,red%0d%0aK00042+%23FFFFFF,red%0d%0aK01816+%23FFFFFF,red%0d%0aK00626+%23FFFFFF,red%0d%0aK00123+%23FFFFFF,red%0d%0aK03781+%23FFFFFF,red%0d%0aK00015+%23FFFFFF,red%0d%0aK17865+%23FFFFFF,red%0d%0aK01577+%23FFFFFF,red%0d%0aK01608+%23FFFFFF,red%0d%0aK01625+%23FFFFFF,red%0d%0aK01895+%23FFFFFF,red%0d%0aK01681+%23FFFFFF,red%…
ko00650	Butanoate metabolism	Metabolism	Carbohydrate metabolism	24	116	0.0259024	0.254665	gene-EYS45_RS01440(EYS45_RS01440),gene-EYS45_RS01965(EYS45_RS01965),gene-EYS45_RS19175(EYS45_RS19175),gene-EYS45_RS16680(EYS45_RS16680),gene-EYS45_RS22840(EYS45_RS22840),gene-EYS45_RS24980(EYS45_RS24980),gene-EYS45_RS11210(EYS45_RS11210),gene-EYS45_RS01085(EYS45_RS01085),gene-EYS45_RS30320(EYS45_RS30320),gene-EYS45_RS11980(EYS45_RS11980),gene-EYS45_RS21710(EYS45_RS21710),gene-EYS45_RS01000(EYS45_…	http://www.kegg.jp/kegg-bin/show_pathway?map=map00650&multi_query=K01799+%23FFFFFF,red%0d%0aK00823+%23FFFFFF,red%0d%0aK00626+%23FFFFFF,red%0d%0aK01652+%23FFFFFF,red%0d%0aK03366+%23FFFFFF,red%0d%0aK17865+%23FFFFFF,red%0d%0aK00019+%23FFFFFF,red%0d%0aK00135+%23FFFFFF,red%0d%0aK01692+%23FFFFFF,red%0d%0aK00074+%23FFFFFF,red%0d%0aK07250+%23FFFFFF,red%0d%0a
ko00984	Steroid degradation	Metabolism	Xenobiotics biodegradation and metabolism	14	59	0.0280365	0.254665	gene-EYS45_RS06540(EYS45_RS06540),gene-EYS45_RS21620(EYS45_RS21620),gene-EYS45_RS27870(EYS45_RS27870),gene-EYS45_RS03800(EYS45_RS03800),gene-EYS45_RS19980(EYS45_RS19980),gene-EYS45_RS28525(EYS45_RS28525),gene-EYS45_RS21555(EYS45_RS21555),gene-EYS45_RS19985(EYS45_RS19985),gene-EYS45_RS21595(EYS45_RS21595),gene-EYS45_RS28520(EYS45_RS28520),gene-EYS45_RS25410(EYS45_RS25410),gene-EYS45_RS28395(EYS45_…	http://www.kegg.jp/kegg-bin/show_pathway?map=map00984&multi_query=K16047+%23FFFFFF,red%0d%0aK16045+%23FFFFFF,red%0d%0aK15983+%23FFFFFF,red%0d%0aK16050+%23FFFFFF,red%0d%0aK15982+%23FFFFFF,red%0d%0aK15981+%23FFFFFF,red%0d%0aK16046+%23FFFFFF,red%0d%0aK05898+%23FFFFFF,red%0d%0a
ko00780	Biotin metabolism	Metabolism	Metabolism of cofactors and vitamins	16	71	0.0310111	0.260016	gene-EYS45_RS05895(EYS45_RS05895),gene-EYS45_RS22475(EYS45_RS22475),gene-EYS45_RS27000(EYS45_RS27000),gene-EYS45_RS23980(EYS45_RS23980),gene-EYS45_RS27140(EYS45_RS27140),gene-EYS45_RS20420(fabG),gene-EYS45_RS03705(EYS45_RS03705),gene-EYS45_RS33430(EYS45_RS33430),gene-EYS45_RS07525(EYS45_RS07525),gene-EYS45_RS27160(EYS45_RS27160),gene-EYS45_RS08840(EYS45_RS08840),gene-EYS45_RS09900(EYS45_RS09900),…	http://www.kegg.jp/kegg-bin/show_pathway?map=map00780&multi_query=K00059+%23FFFFFF,red%0d%0a
ko00071	Fatty acid degradation	Metabolism	Lipid metabolism	21	102	0.0377776	0.273889	gene-EYS45_RS07240(EYS45_RS07240),gene-EYS45_RS00785(EYS45_RS00785),gene-EYS45_RS20340(EYS45_RS20340),gene-EYS45_RS11340(EYS45_RS11340),gene-EYS45_RS27595(EYS45_RS27595),gene-EYS45_RS07105(EYS45_RS07105),gene-EYS45_RS00790(EYS45_RS00790),gene-EYS45_RS21945(EYS45_RS21945),gene-EYS45_RS20415(EYS45_RS20415),gene-EYS45_RS02585(EYS45_RS02585),gene-EYS45_RS02620(EYS45_RS02620),gene-EYS45_RS01990(EYS45_…	http://www.kegg.jp/kegg-bin/show_pathway?map=map00071&multi_query=K01897+%23FFFFFF,red%0d%0aK01692+%23FFFFFF,red%0d%0aK00626+%23FFFFFF,red%0d%0aK00128+%23FFFFFF,red%0d%0aK00121+%23FFFFFF,red%0d%0aK00249+%23FFFFFF,red%0d%0aK00632+%23FFFFFF,red%0d%0aK00001+%23FFFFFF,red%0d%0aK13953+%23FFFFFF,red%0d%0a
ko00627	Aminobenzoate degradation	Metabolism	Xenobiotics biodegradation and metabolism	11	45	0.040039	0.273889	gene-EYS45_RS07105(EYS45_RS07105),gene-EYS45_RS02620(EYS45_RS02620),gene-EYS45_RS20340(EYS45_RS20340),gene-EYS45_RS12315(EYS45_RS12315),gene-EYS45_RS01085(EYS45_RS01085),gene-EYS45_RS21710(EYS45_RS21710),gene-EYS45_RS30320(EYS45_RS30320),gene-EYS45_RS04010(EYS45_RS04010),gene-EYS45_RS32215(EYS45_RS32215),gene-EYS45_RS17280(nthB),gene-EYS45_RS17275(nthA)	http://www.kegg.jp/kegg-bin/show_pathway?map=map00627&multi_query=K01501+%23FFFFFF,red%0d%0aK20807+%23FFFFFF,red%0d%0aK01721+%23FFFFFF,red%0d%0aK01692+%23FFFFFF,red%0d%0aK01512+%23FFFFFF,red%0d%0a
ko00061	Fatty acid biosynthesis	Metabolism	Lipid metabolism	17	79	0.0402039	0.273889	gene-EYS45_RS33430(EYS45_RS33430),gene-EYS45_RS20420(fabG),gene-EYS45_RS03705(EYS45_RS03705),gene-EYS45_RS27160(EYS45_RS27160),gene-EYS45_RS07525(EYS45_RS07525),gene-EYS45_RS22475(EYS45_RS22475),gene-EYS45_RS27000(EYS45_RS27000),gene-EYS45_RS05895(EYS45_RS05895),gene-EYS45_RS27140(EYS45_RS27140),gene-EYS45_RS23980(EYS45_RS23980),gene-EYS45_RS01190(EYS45_RS01190),gene-EYS45_RS00660(EYS45_RS00660),…	http://www.kegg.jp/kegg-bin/show_pathway?map=map00061&multi_query=K00059+%23FFFFFF,red%0d%0aK01897+%23FFFFFF,red%0d%0a
ko02010	ABC transporters	Environmental Information Processing	Membrane transport	40	222	0.0433361	0.277861	gene-EYS45_RS21960(EYS45_RS21960),gene-EYS45_RS02810(EYS45_RS02810),gene-EYS45_RS28335(EYS45_RS28335),gene-EYS45_RS11830(EYS45_RS11830),gene-EYS45_RS05665(EYS45_RS05665),gene-EYS45_RS28360(EYS45_RS28360),gene-EYS45_RS21975(EYS45_RS21975),gene-EYS45_RS11365(EYS45_RS11365),gene-EYS45_RS03955(EYS45_RS03955),gene-EYS45_RS09615(EYS45_RS09615),gene-EYS45_RS11355(EYS45_RS11355),gene-EYS45_RS21270(EYS45_…	http://www.kegg.jp/kegg-bin/show_pathway?map=map02010&multi_query=K15553+%23FFFFFF,red%0d%0aK10439+%23FFFFFF,red%0d%0aK15555+%23FFFFFF,red%0d%0aK02002+%23FFFFFF,red%0d%0aK10820+%23FFFFFF,red%0d%0aK02044+%23FFFFFF,red%0d%0aK23508+%23FFFFFF,red%0d%0aK02045+%23FFFFFF,red%0d%0aK23509+%23FFFFFF,red%0d%0aK11959+%23FFFFFF,red%0d%0aK15554+%23FFFFFF,red%0d%0aK10441+%23FFFFFF,red%0d%0aK11071+%23FFFFFF,red%…
ko00040	Pentose and glucuronate interconversions	Metabolism	Carbohydrate metabolism	8	30	0.0474447	0.287304	gene-EYS45_RS21300(araA),gene-EYS45_RS02400(EYS45_RS02400),gene-EYS45_RS21290(araB),gene-EYS45_RS24620(EYS45_RS24620),gene-EYS45_RS16555(xylA),gene-EYS45_RS21295(EYS45_RS21295),gene-EYS45_RS02495(EYS45_RS02495),gene-EYS45_RS09725(EYS45_RS09725)	http://www.kegg.jp/kegg-bin/show_pathway?map=map00040&multi_query=K00008+%23FFFFFF,red%0d%0aK00854+%23FFFFFF,red%0d%0aK01804+%23FFFFFF,red%0d%0aK01805+%23FFFFFF,red%0d%0aK00012+%23FFFFFF,red%0d%0aK00853+%23FFFFFF,red%0d%0aK03077+%23FFFFFF,red%0d%0a
ko00281	Geraniol degradation	Metabolism	Metabolism of terpenoids and polyketides	9	38	0.071873	0.395227	gene-EYS45_RS02620(EYS45_RS02620),gene-EYS45_RS07105(EYS45_RS07105),gene-EYS45_RS20340(EYS45_RS20340),gene-EYS45_RS21580(EYS45_RS21580),gene-EYS45_RS30320(EYS45_RS30320),gene-EYS45_RS21710(EYS45_RS21710),gene-EYS45_RS01085(EYS45_RS01085),gene-EYS45_RS04010(EYS45_RS04010),gene-EYS45_RS01990(EYS45_RS01990)	http://www.kegg.jp/kegg-bin/show_pathway?map=map00281&multi_query=K13775+%23FFFFFF,red%0d%0aK01692+%23FFFFFF,red%0d%0aK00632+%23FFFFFF,red%0d%0a
ko00410	beta-Alanine metabolism	Metabolism	Metabolism of other amino acids	13	61	0.0725186	0.395227	gene-EYS45_RS01085(EYS45_RS01085),gene-EYS45_RS30320(EYS45_RS30320),gene-EYS45_RS21710(EYS45_RS21710),gene-EYS45_RS20265(EYS45_RS20265),gene-EYS45_RS11995(EYS45_RS11995),gene-EYS45_RS04010(EYS45_RS04010),gene-EYS45_RS02620(EYS45_RS02620),gene-EYS45_RS21945(EYS45_RS21945),gene-EYS45_RS07105(EYS45_RS07105),gene-EYS45_RS27595(EYS45_RS27595),gene-EYS45_RS09240(gabT),gene-EYS45_RS20340(EYS45_RS20340),…	http://www.kegg.jp/kegg-bin/show_pathway?map=map00410&multi_query=K07250+%23FFFFFF,red%0d%0aK00823+%23FFFFFF,red%0d%0aK01692+%23FFFFFF,red%0d%0aK00128+%23FFFFFF,red%0d%0a
ko00350	Tyrosine metabolism	Metabolism	Amino acid metabolism	8	33	0.0777602	0.403612	gene-EYS45_RS01965(EYS45_RS01965),gene-EYS45_RS01440(EYS45_RS01440),gene-EYS45_RS31580(EYS45_RS31580),gene-EYS45_RS09245(EYS45_RS09245),gene-EYS45_RS11340(EYS45_RS11340),gene-EYS45_RS11990(EYS45_RS11990),gene-EYS45_RS00790(EYS45_RS00790),gene-EYS45_RS00785(EYS45_RS00785)	http://www.kegg.jp/kegg-bin/show_pathway?map=map00350&multi_query=K00055+%23FFFFFF,red%0d%0aK00121+%23FFFFFF,red%0d%0aK00135+%23FFFFFF,red%0d%0aK00001+%23FFFFFF,red%0d%0aK13953+%23FFFFFF,red%0d%0a
ko00760	Nicotinate and nicotinamide metabolism	Metabolism	Metabolism of cofactors and vitamins	10	45	0.0857311	0.424759	gene-EYS45_RS26570(EYS45_RS26570),gene-EYS45_RS18925(nudC),gene-EYS45_RS11990(EYS45_RS11990),gene-EYS45_RS01965(EYS45_RS01965),gene-EYS45_RS01440(EYS45_RS01440),gene-EYS45_RS24980(EYS45_RS24980),gene-EYS45_RS26230(sthA),gene-EYS45_RS11980(EYS45_RS11980),gene-EYS45_RS09245(EYS45_RS09245),gene-EYS45_RS04760(EYS45_RS04760)	http://www.kegg.jp/kegg-bin/show_pathway?map=map00760&multi_query=K00135+%23FFFFFF,red%0d%0aK01799+%23FFFFFF,red%0d%0aK19189+%23FFFFFF,red%0d%0aK00322+%23FFFFFF,red%0d%0aK03426+%23FFFFFF,red%0d%0aK12410+%23FFFFFF,red%0d%0a
ko00360	Phenylalanine metabolism	Metabolism	Amino acid metabolism	16	82	0.0966668	0.458117	gene-EYS45_RS04010(EYS45_RS04010),gene-EYS45_RS30575(EYS45_RS30575),gene-EYS45_RS21605(EYS45_RS21605),gene-EYS45_RS31580(EYS45_RS31580),gene-EYS45_RS21710(EYS45_RS21710),gene-EYS45_RS30320(EYS45_RS30320),gene-EYS45_RS21615(EYS45_RS21615),gene-EYS45_RS01000(EYS45_RS01000),gene-EYS45_RS01085(EYS45_RS01085),gene-EYS45_RS21610(EYS45_RS21610),gene-EYS45_RS20340(EYS45_RS20340),gene-EYS45_RS12770(EYS45_…	http://www.kegg.jp/kegg-bin/show_pathway?map=map00360&multi_query=K01692+%23FFFFFF,red%0d%0aK00074+%23FFFFFF,red%0d%0aK15866+%23FFFFFF,red%0d%0aK05713+%23FFFFFF,red%0d%0aK00285+%23FFFFFF,red%0d%0aK00055+%23FFFFFF,red%0d%0aK05712+%23FFFFFF,red%0d%0aK05714+%23FFFFFF,red%0d%0a
ko00280	Valine, leucine and isoleucine degradation	Metabolism	Amino acid metabolism	21	115	0.110652	0.502529	gene-EYS45_RS16680(EYS45_RS16680),gene-EYS45_RS19175(EYS45_RS19175),gene-EYS45_RS20265(EYS45_RS20265),gene-EYS45_RS32280(EYS45_RS32280),gene-EYS45_RS09660(EYS45_RS09660),gene-EYS45_RS21710(EYS45_RS21710),gene-EYS45_RS30320(EYS45_RS30320),gene-EYS45_RS01085(EYS45_RS01085),gene-EYS45_RS01990(EYS45_RS01990),gene-EYS45_RS04010(EYS45_RS04010),gene-EYS45_RS31820(EYS45_RS31820),gene-EYS45_RS09240(gabT),…	http://www.kegg.jp/kegg-bin/show_pathway?map=map00280&multi_query=K05606+%23FFFFFF,red%0d%0aK01692+%23FFFFFF,red%0d%0aK00128+%23FFFFFF,red%0d%0aK00382+%23FFFFFF,red%0d%0aK00249+%23FFFFFF,red%0d%0aK00626+%23FFFFFF,red%0d%0aK00020+%23FFFFFF,red%0d%0aK00632+%23FFFFFF,red%0d%0aK07250+%23FFFFFF,red%0d%0a
ko00623	Toluene degradation	Metabolism	Xenobiotics biodegradation and metabolism	3	9	0.118611	0.502529	gene-EYS45_RS01390(EYS45_RS01390),gene-EYS45_RS31580(EYS45_RS31580),gene-EYS45_RS01395(EYS45_RS01395)	http://www.kegg.jp/kegg-bin/show_pathway?map=map00623&multi_query=K03381+%23FFFFFF,red%0d%0aK00055+%23FFFFFF,red%0d%0aK00217+%23FFFFFF,red%0d%0a
ko00625	Chloroalkane and chloroalkene degradation	Metabolism	Xenobiotics biodegradation and metabolism	9	42	0.119869	0.502529	gene-EYS45_RS21945(EYS45_RS21945),gene-EYS45_RS00790(EYS45_RS00790),gene-EYS45_RS11340(EYS45_RS11340),gene-EYS45_RS27595(EYS45_RS27595),gene-EYS45_RS00785(EYS45_RS00785),gene-EYS45_RS07240(EYS45_RS07240),gene-EYS45_RS01960(EYS45_RS01960),gene-EYS45_RS20265(EYS45_RS20265),gene-EYS45_RS01415(EYS45_RS01415)	http://www.kegg.jp/kegg-bin/show_pathway?map=map00625&multi_query=K17067+%23FFFFFF,red%0d%0aK00001+%23FFFFFF,red%0d%0aK13953+%23FFFFFF,red%0d%0aK00128+%23FFFFFF,red%0d%0aK01561+%23FFFFFF,red%0d%0aK00121+%23FFFFFF,red%0d%0a
ko00540	Lipopolysaccharide biosynthesis	Metabolism	Glycan biosynthesis and metabolism	1	1	0.139428	0.524055	gene-EYS45_RS26435(EYS45_RS26435)	http://www.kegg.jp/kegg-bin/show_pathway?map=map00540&multi_query=K03271+%23FFFFFF,red%0d%0a
ko00600	Sphingolipid metabolism	Metabolism	Lipid metabolism	1	1	0.139428	0.524055	gene-EYS45_RS22395(EYS45_RS22395)	http://www.kegg.jp/kegg-bin/show_pathway?map=map00600&multi_query=K07406+%23FFFFFF,red%0d%0a
ko00565	Ether lipid metabolism	Metabolism	Lipid metabolism	1	1	0.139428	0.524055	gene-EYS45_RS03620(EYS45_RS03620)	http://www.kegg.jp/kegg-bin/show_pathway?map=map00565&multi_query=K00803+%23FFFFFF,red%0d%0a
ko00633	Nitrotoluene degradation	Metabolism	Xenobiotics biodegradation and metabolism	2	5	0.145467	0.52853	gene-EYS45_RS26370(EYS45_RS26370),gene-EYS45_RS17640(EYS45_RS17640)	http://www.kegg.jp/kegg-bin/show_pathway?map=map00633&multi_query=K06282+%23FFFFFF,red%0d%0aK00622+%23FFFFFF,red%0d%0a
ko02030	Bacterial chemotaxis	Cellular Processes	Cell motility	2	6	0.198799	0.679299	gene-EYS45_RS02810(EYS45_RS02810),gene-EYS45_RS02410(EYS45_RS02410)	http://www.kegg.jp/kegg-bin/show_pathway?map=map02030&multi_query=K10439+%23FFFFFF,red%0d%0a
ko00626	Naphthalene degradation	Metabolism	Xenobiotics biodegradation and metabolism	3	12	0.22805	0.679299	gene-EYS45_RS11340(EYS45_RS11340),gene-EYS45_RS00790(EYS45_RS00790),gene-EYS45_RS00785(EYS45_RS00785)	http://www.kegg.jp/kegg-bin/show_pathway?map=map00626&multi_query=K13953+%23FFFFFF,red%0d%0aK00001+%23FFFFFF,red%0d%0aK00121+%23FFFFFF,red%0d%0a
ko00470	D-Amino acid metabolism	Metabolism	Metabolism of other amino acids	4	18	0.235241	0.679299	gene-EYS45_RS30575(EYS45_RS30575),gene-EYS45_RS22835(speB),gene-EYS45_RS03810(speB),gene-EYS45_RS12770(EYS45_RS12770)	http://www.kegg.jp/kegg-bin/show_pathway?map=map00470&multi_query=K00285+%23FFFFFF,red%0d%0aK25365+%23FFFFFF,red%0d%0a
ko00620	Pyruvate metabolism	Metabolism	Carbohydrate metabolism	16	95	0.241767	0.679299	gene-EYS45_RS32860(EYS45_RS32860),gene-EYS45_RS25765(EYS45_RS25765),gene-EYS45_RS12315(EYS45_RS12315),gene-EYS45_RS20265(EYS45_RS20265),gene-EYS45_RS16680(EYS45_RS16680),gene-EYS45_RS19175(EYS45_RS19175),gene-EYS45_RS22770(lpdA),gene-EYS45_RS00785(EYS45_RS00785),gene-EYS45_RS07240(EYS45_RS07240),gene-EYS45_RS00790(EYS45_RS00790),gene-EYS45_RS01855(EYS45_RS01855),gene-EYS45_RS20415(EYS45_RS20415),…	http://www.kegg.jp/kegg-bin/show_pathway?map=map00620&multi_query=K01676+%23FFFFFF,red%0d%0aK01512+%23FFFFFF,red%0d%0aK01895+%23FFFFFF,red%0d%0aK00626+%23FFFFFF,red%0d%0aK00382+%23FFFFFF,red%0d%0aK01069+%23FFFFFF,red%0d%0aK00121+%23FFFFFF,red%0d%0aK13953+%23FFFFFF,red%0d%0aK00128+%23FFFFFF,red%0d%0aK00001+%23FFFFFF,red%0d%0aK01759+%23FFFFFF,red%0d%0a
ko00030	Pentose phosphate pathway	Metabolism	Carbohydrate metabolism	7	37	0.249876	0.679299	gene-EYS45_RS29845(EYS45_RS29845),gene-EYS45_RS20620(EYS45_RS20620),gene-EYS45_RS01470(EYS45_RS01470),gene-EYS45_RS02375(deoC),gene-EYS45_RS05985(EYS45_RS05985),gene-EYS45_RS22620(tal),gene-EYS45_RS13200(EYS45_RS13200)	http://www.kegg.jp/kegg-bin/show_pathway?map=map00030&multi_query=K00615+%23FFFFFF,red%0d%0aK01619+%23FFFFFF,red%0d%0aK01625+%23FFFFFF,red%0d%0aK01053+%23FFFFFF,red%0d%0aK00616+%23FFFFFF,red%0d%0aK00874+%23FFFFFF,red%0d%0a
ko00232	Caffeine metabolism	Metabolism	Biosynthesis of other secondary metabolites	1	2	0.25947	0.679299	gene-EYS45_RS17640(EYS45_RS17640)	http://www.kegg.jp/kegg-bin/show_pathway?map=map00232&multi_query=K00622+%23FFFFFF,red%0d%0a
ko04621	NOD-like receptor signaling pathway	Organismal Systems	Immune system	1	2	0.25947	0.679299	gene-EYS45_RS07605(EYS45_RS07605)	http://www.kegg.jp/kegg-bin/show_pathway?map=map04621&multi_query=K03671+%23FFFFFF,red%0d%0a
ko02020	Two-component system	Environmental Information Processing	Signal transduction	21	130	0.262069	0.679299	gene-EYS45_RS26370(EYS45_RS26370),gene-EYS45_RS28775(narH),gene-EYS45_RS28780(narJ),gene-EYS45_RS22195(EYS45_RS22195),gene-EYS45_RS32805(EYS45_RS32805),gene-EYS45_RS25420(EYS45_RS25420),gene-EYS45_RS03010(EYS45_RS03010),gene-EYS45_RS32825(kdpA),gene-EYS45_RS06520(EYS45_RS06520),gene-EYS45_RS02995(EYS45_RS02995),gene-EYS45_RS16680(EYS45_RS16680),gene-EYS45_RS19175(EYS45_RS19175),gene-EYS45_RS05785…	http://www.kegg.jp/kegg-bin/show_pathway?map=map02020&multi_query=K07669+%23FFFFFF,red%0d%0aK01547+%23FFFFFF,red%0d%0aK07667+%23FFFFFF,red%0d%0aK01546+%23FFFFFF,red%0d%0aK01915+%23FFFFFF,red%0d%0aK07793+%23FFFFFF,red%0d%0aK00371+%23FFFFFF,red%0d%0aK00626+%23FFFFFF,red%0d%0aK07695+%23FFFFFF,red%0d%0aK07794+%23FFFFFF,red%0d%0aK00373+%23FFFFFF,red%0d%0aK07684+%23FFFFFF,red%0d%0aK01113+%23FFFFFF,red%…
ko00052	Galactose metabolism	Metabolism	Carbohydrate metabolism	5	25	0.263138	0.679299	gene-EYS45_RS23685(EYS45_RS23685),gene-EYS45_RS23680(EYS45_RS23680),gene-EYS45_RS29140(EYS45_RS29140),gene-EYS45_RS22375(EYS45_RS22375),gene-EYS45_RS22395(EYS45_RS22395)	http://www.kegg.jp/kegg-bin/show_pathway?map=map00052&multi_query=K16371+%23FFFFFF,red%0d%0aK00883+%23FFFFFF,red%0d%0aK01631+%23FFFFFF,red%0d%0aK01784+%23FFFFFF,red%0d%0aK07406+%23FFFFFF,red%0d%0a
ko00561	Glycerolipid metabolism	Metabolism	Lipid metabolism	8	44	0.263484	0.679299	gene-EYS45_RS07240(EYS45_RS07240),gene-EYS45_RS27595(EYS45_RS27595),gene-EYS45_RS03625(EYS45_RS03625),gene-EYS45_RS20265(EYS45_RS20265),gene-EYS45_RS22395(EYS45_RS22395),gene-EYS45_RS25270(EYS45_RS25270),gene-EYS45_RS29300(EYS45_RS29300),gene-EYS45_RS21945(EYS45_RS21945)	http://www.kegg.jp/kegg-bin/show_pathway?map=map00561&multi_query=K00864+%23FFFFFF,red%0d%0aK07406+%23FFFFFF,red%0d%0aK07029+%23FFFFFF,red%0d%0aK18851+%23FFFFFF,red%0d%0aK00128+%23FFFFFF,red%0d%0a
ko00920	Sulfur metabolism	Metabolism	Energy metabolism	10	57	0.264446	0.679299	gene-EYS45_RS11830(EYS45_RS11830),gene-EYS45_RS05665(EYS45_RS05665),gene-EYS45_RS32955(EYS45_RS32955),gene-EYS45_RS23135(EYS45_RS23135),gene-EYS45_RS06410(EYS45_RS06410),gene-EYS45_RS23825(EYS45_RS23825),gene-EYS45_RS31530(EYS45_RS31530),gene-EYS45_RS06400(EYS45_RS06400),gene-EYS45_RS19605(EYS45_RS19605),gene-EYS45_RS05660(EYS45_RS05660)	http://www.kegg.jp/kegg-bin/show_pathway?map=map00920&multi_query=K17228+%23FFFFFF,red%0d%0aK15553+%23FFFFFF,red%0d%0aK17285+%23FFFFFF,red%0d%0aK15552+%23FFFFFF,red%0d%0aK15555+%23FFFFFF,red%0d%0aK15554+%23FFFFFF,red%0d%0aK02045+%23FFFFFF,red%0d%0aK04091+%23FFFFFF,red%0d%0a
ko00643	Styrene degradation	Metabolism	Xenobiotics biodegradation and metabolism	3	13	0.267981	0.679299	gene-EYS45_RS32215(EYS45_RS32215),gene-EYS45_RS17275(nthA),gene-EYS45_RS17280(nthB)	http://www.kegg.jp/kegg-bin/show_pathway?map=map00643&multi_query=K20807+%23FFFFFF,red%0d%0aK01501+%23FFFFFF,red%0d%0aK01721+%23FFFFFF,red%0d%0a
ko00622	Xylene degradation	Metabolism	Xenobiotics biodegradation and metabolism	3	13	0.267981	0.679299	gene-EYS45_RS09920(EYS45_RS09920),gene-EYS45_RS31580(EYS45_RS31580),gene-EYS45_RS19115(benA)	http://www.kegg.jp/kegg-bin/show_pathway?map=map00622&multi_query=K05784+%23FFFFFF,red%0d%0aK00055+%23FFFFFF,red%0d%0aK05549+%23FFFFFF,red%0d%0a
ko00640	Propanoate metabolism	Metabolism	Carbohydrate metabolism	14	84	0.274871	0.680931	gene-EYS45_RS30320(EYS45_RS30320),gene-EYS45_RS21710(EYS45_RS21710),gene-EYS45_RS01085(EYS45_RS01085),gene-EYS45_RS04010(EYS45_RS04010),gene-EYS45_RS11995(EYS45_RS11995),gene-EYS45_RS02620(EYS45_RS02620),gene-EYS45_RS27270(EYS45_RS27270),gene-EYS45_RS09240(gabT),gene-EYS45_RS07105(EYS45_RS07105),gene-EYS45_RS22770(lpdA),gene-EYS45_RS20340(EYS45_RS20340),gene-EYS45_RS00680(EYS45_RS00680),gene-EYS4…	http://www.kegg.jp/kegg-bin/show_pathway?map=map00640&multi_query=K05606+%23FFFFFF,red%0d%0aK01692+%23FFFFFF,red%0d%0aK00382+%23FFFFFF,red%0d%0aK07250+%23FFFFFF,red%0d%0aK00823+%23FFFFFF,red%0d%0aK01895+%23FFFFFF,red%0d%0aK01699+%23FFFFFF,red%0d%0aK03417+%23FFFFFF,red%0d%0a
ko02025	Biofilm formation	Cellular Processes	Cellular community - prokaryotes	3	14	0.308617	0.74754	gene-EYS45_RS00815(EYS45_RS00815),gene-EYS45_RS03345(EYS45_RS03345),gene-EYS45_RS06025(EYS45_RS06025)	http://www.kegg.jp/kegg-bin/show_pathway?map=map02025&multi_query=K01768+%23FFFFFF,red%0d%0a
ko00330	Arginine and proline metabolism	Metabolism	Amino acid metabolism	6	35	0.360606	0.790939	gene-EYS45_RS07240(EYS45_RS07240),gene-EYS45_RS21945(EYS45_RS21945),gene-EYS45_RS03810(speB),gene-EYS45_RS27595(EYS45_RS27595),gene-EYS45_RS22835(speB),gene-EYS45_RS20265(EYS45_RS20265)	http://www.kegg.jp/kegg-bin/show_pathway?map=map00330&multi_query=K25365+%23FFFFFF,red%0d%0aK00128+%23FFFFFF,red%0d%0a
ko00642	Ethylbenzene degradation	Metabolism	Xenobiotics biodegradation and metabolism	1	3	0.362816	0.790939	gene-EYS45_RS01990(EYS45_RS01990)	http://www.kegg.jp/kegg-bin/show_pathway?map=map00642&multi_query=K00632+%23FFFFFF,red%0d%0a
ko00100	Steroid biosynthesis	Metabolism	Lipid metabolism	1	3	0.362816	0.790939	gene-EYS45_RS32455(EYS45_RS32455)	http://www.kegg.jp/kegg-bin/show_pathway?map=map00100&multi_query=K05917+%23FFFFFF,red%0d%0a
ko05132	Salmonella infection	Human Diseases	Infectious disease: bacterial	1	3	0.362816	0.790939	gene-EYS45_RS07605(EYS45_RS07605)	http://www.kegg.jp/kegg-bin/show_pathway?map=map05132&multi_query=K03671+%23FFFFFF,red%0d%0a
ko00311	Penicillin and cephalosporin biosynthesis	Metabolism	Biosynthesis of other secondary metabolites	1	3	0.362816	0.790939	gene-EYS45_RS19590(EYS45_RS19590)	http://www.kegg.jp/kegg-bin/show_pathway?map=map00311&multi_query=K19200+%23FFFFFF,red%0d%0a
ko03430	Mismatch repair	Genetic Information Processing	Replication and repair	3	16	0.389996	0.83352	gene-EYS45_RS04370(EYS45_RS04370),gene-EYS45_RS05005(holA),gene-EYS45_RS18895(EYS45_RS18895)	http://www.kegg.jp/kegg-bin/show_pathway?map=map03430&multi_query=K03657+%23FFFFFF,red%0d%0aK02340+%23FFFFFF,red%0d%0aK03111+%23FFFFFF,red%0d%0a
ko00250	Alanine, aspartate and glutamate metabolism	Metabolism	Amino acid metabolism	9	57	0.398876	0.836104	gene-EYS45_RS09240(gabT),gene-EYS45_RS09245(EYS45_RS09245),gene-EYS45_RS01965(EYS45_RS01965),gene-EYS45_RS01440(EYS45_RS01440),gene-EYS45_RS14345(EYS45_RS14345),gene-EYS45_RS11990(EYS45_RS11990),gene-EYS45_RS25420(EYS45_RS25420),gene-EYS45_RS11995(EYS45_RS11995),gene-EYS45_RS05785(EYS45_RS05785)	http://www.kegg.jp/kegg-bin/show_pathway?map=map00250&multi_query=K07250+%23FFFFFF,red%0d%0aK00820+%23FFFFFF,red%0d%0aK00135+%23FFFFFF,red%0d%0aK00823+%23FFFFFF,red%0d%0aK01915+%23FFFFFF,red%0d%0a
ko00770	Pantothenate and CoA biosynthesis	Metabolism	Metabolism of cofactors and vitamins	6	37	0.41376	0.850941	gene-EYS45_RS22840(EYS45_RS22840),gene-EYS45_RS20265(EYS45_RS20265),gene-EYS45_RS07240(EYS45_RS07240),gene-EYS45_RS29925(ilvD),gene-EYS45_RS21945(EYS45_RS21945),gene-EYS45_RS27595(EYS45_RS27595)	http://www.kegg.jp/kegg-bin/show_pathway?map=map00770&multi_query=K00128+%23FFFFFF,red%0d%0aK01687+%23FFFFFF,red%0d%0aK01652+%23FFFFFF,red%0d%0a
ko01051	Biosynthesis of ansamycins	Metabolism	Metabolism of terpenoids and polyketides	1	4	0.45178	0.879358	gene-EYS45_RS20620(EYS45_RS20620)	http://www.kegg.jp/kegg-bin/show_pathway?map=map01051&multi_query=K00615+%23FFFFFF,red%0d%0a
ko00592	alpha-Linolenic acid metabolism	Metabolism	Lipid metabolism	1	4	0.45178	0.879358	gene-EYS45_RS01990(EYS45_RS01990)	http://www.kegg.jp/kegg-bin/show_pathway?map=map00592&multi_query=K00632+%23FFFFFF,red%0d%0a
ko01059	Biosynthesis of enediyne antibiotics	Metabolism	Metabolism of terpenoids and polyketides	1	4	0.45178	0.879358	gene-EYS45_RS00665(EYS45_RS00665)	http://www.kegg.jp/kegg-bin/show_pathway?map=map01059&multi_query=K21159+%23FFFFFF,red%0d%0a
ko00740	Riboflavin metabolism	Metabolism	Metabolism of cofactors and vitamins	2	11	0.466968	0.892973	gene-EYS45_RS01535(EYS45_RS01535),gene-EYS45_RS29135(EYS45_RS29135)	http://www.kegg.jp/kegg-bin/show_pathway?map=map00740&multi_query=K14652+%23FFFFFF,red%0d%0aK04719+%23FFFFFF,red%0d%0a
ko00480	Glutathione metabolism	Metabolism	Metabolism of other amino acids	3	19	0.506532	0.951931	gene-EYS45_RS23315(egtA),gene-EYS45_RS20805(EYS45_RS20805),gene-EYS45_RS26975(EYS45_RS26975)	http://www.kegg.jp/kegg-bin/show_pathway?map=map00480&multi_query=K00681+%23FFFFFF,red%0d%0aK01919+%23FFFFFF,red%0d%0aK06048+%23FFFFFF,red%0d%0a
ko04626	Plant-pathogen interaction	Organismal Systems	Environmental adaptation	1	5	0.528359	0.966438	gene-EYS45_RS25270(EYS45_RS25270)	http://www.kegg.jp/kegg-bin/show_pathway?map=map04626&multi_query=K00864+%23FFFFFF,red%0d%0a
ko00660	C5-Branched dibasic acid metabolism	Metabolism	Carbohydrate metabolism	4	27	0.531984	0.966438	gene-EYS45_RS27135(EYS45_RS27135),gene-EYS45_RS00690(EYS45_RS00690),gene-EYS45_RS22840(EYS45_RS22840),gene-EYS45_RS09860(EYS45_RS09860)	http://www.kegg.jp/kegg-bin/show_pathway?map=map00660&multi_query=K01652+%23FFFFFF,red%0d%0aK01704+%23FFFFFF,red%0d%0aK18289+%23FFFFFF,red%0d%0aK10218+%23FFFFFF,red%0d%0a
ko00010	Glycolysis / Gluconeogenesis	Metabolism	Carbohydrate metabolism	9	64	0.54519	0.974191	gene-EYS45_RS20265(EYS45_RS20265),gene-EYS45_RS07240(EYS45_RS07240),gene-EYS45_RS22770(lpdA),gene-EYS45_RS00785(EYS45_RS00785),gene-EYS45_RS27270(EYS45_RS27270),gene-EYS45_RS11340(EYS45_RS11340),gene-EYS45_RS27595(EYS45_RS27595),gene-EYS45_RS21945(EYS45_RS21945),gene-EYS45_RS00790(EYS45_RS00790)	http://www.kegg.jp/kegg-bin/show_pathway?map=map00010&multi_query=K00382+%23FFFFFF,red%0d%0aK00128+%23FFFFFF,red%0d%0aK00121+%23FFFFFF,red%0d%0aK13953+%23FFFFFF,red%0d%0aK00001+%23FFFFFF,red%0d%0aK01895+%23FFFFFF,red%0d%0a
ko00720	Carbon fixation pathways in prokaryotes	Metabolism	Energy metabolism	7	51	0.580846	0.998226	gene-EYS45_RS27270(EYS45_RS27270),gene-EYS45_RS11205(EYS45_RS11205),gene-EYS45_RS20415(EYS45_RS20415),gene-EYS45_RS01855(EYS45_RS01855),gene-EYS45_RS08375(EYS45_RS08375),gene-EYS45_RS19175(EYS45_RS19175),gene-EYS45_RS16680(EYS45_RS16680)	http://www.kegg.jp/kegg-bin/show_pathway?map=map00720&multi_query=K01681+%23FFFFFF,red%0d%0aK01676+%23FFFFFF,red%0d%0aK05606+%23FFFFFF,red%0d%0aK00626+%23FFFFFF,red%0d%0aK01895+%23FFFFFF,red%0d%0a
ko00261	Monobactam biosynthesis	Metabolism	Biosynthesis of other secondary metabolites	2	14	0.601452	0.998226	gene-EYS45_RS27865(EYS45_RS27865),gene-EYS45_RS10565(EYS45_RS10565)	http://www.kegg.jp/kegg-bin/show_pathway?map=map00261&multi_query=K01714+%23FFFFFF,red%0d%0aK00215+%23FFFFFF,red%0d%0a
ko00290	Valine, leucine and isoleucine biosynthesis	Metabolism	Amino acid metabolism	3	22	0.610476	0.998226	gene-EYS45_RS00690(EYS45_RS00690),gene-EYS45_RS22840(EYS45_RS22840),gene-EYS45_RS29925(ilvD)	http://www.kegg.jp/kegg-bin/show_pathway?map=map00290&multi_query=K01704+%23FFFFFF,red%0d%0aK01652+%23FFFFFF,red%0d%0aK01687+%23FFFFFF,red%0d%0a
ko00680	Methane metabolism	Metabolism	Energy metabolism	9	68	0.622596	0.998226	gene-EYS45_RS08865(EYS45_RS08865),gene-EYS45_RS20270(EYS45_RS20270),gene-EYS45_RS27775(EYS45_RS27775),gene-EYS45_RS01435(EYS45_RS01435),gene-EYS45_RS09030(EYS45_RS09030),gene-EYS45_RS11340(EYS45_RS11340),gene-EYS45_RS27270(EYS45_RS27270),gene-EYS45_RS29265(EYS45_RS29265),gene-EYS45_RS01960(EYS45_RS01960)	http://www.kegg.jp/kegg-bin/show_pathway?map=map00680&multi_query=K00058+%23FFFFFF,red%0d%0aK01895+%23FFFFFF,red%0d%0aK00123+%23FFFFFF,red%0d%0aK00121+%23FFFFFF,red%0d%0aK17067+%23FFFFFF,red%0d%0aK00320+%23FFFFFF,red%0d%0a
ko00450	Selenocompound metabolism	Metabolism	Metabolism of other amino acids	2	15	0.640223	0.998226	gene-EYS45_RS00325(trxB),gene-EYS45_RS02615(trxA)	http://www.kegg.jp/kegg-bin/show_pathway?map=map00450&multi_query=K00384+%23FFFFFF,red%0d%0a
ko00361	Chlorocyclohexane and chlorobenzene degradation	Metabolism	Xenobiotics biodegradation and metabolism	3	23	0.641705	0.998226	gene-EYS45_RS01415(EYS45_RS01415),gene-EYS45_RS01395(EYS45_RS01395),gene-EYS45_RS01390(EYS45_RS01390)	http://www.kegg.jp/kegg-bin/show_pathway?map=map00361&multi_query=K00217+%23FFFFFF,red%0d%0aK03381+%23FFFFFF,red%0d%0aK01561+%23FFFFFF,red%0d%0a
ko01502	Vancomycin resistance	Human Diseases	Drug resistance: antimicrobial	1	7	0.650998	0.998226	gene-EYS45_RS07140(EYS45_RS07140)	http://www.kegg.jp/kegg-bin/show_pathway?map=map01502&multi_query=K08641+%23FFFFFF,red%0d%0a
ko00340	Histidine metabolism	Metabolism	Amino acid metabolism	4	32	0.67181	0.998226	gene-EYS45_RS27595(EYS45_RS27595),gene-EYS45_RS21945(EYS45_RS21945),gene-EYS45_RS07240(EYS45_RS07240),gene-EYS45_RS20265(EYS45_RS20265)	http://www.kegg.jp/kegg-bin/show_pathway?map=map00340&multi_query=K00128+%23FFFFFF,red%0d%0a
ko00051	Fructose and mannose metabolism	Metabolism	Carbohydrate metabolism	4	33	0.696041	0.998226	gene-EYS45_RS24620(EYS45_RS24620),gene-EYS45_RS25280(EYS45_RS25280),gene-EYS45_RS16555(xylA),gene-EYS45_RS02400(EYS45_RS02400)	http://www.kegg.jp/kegg-bin/show_pathway?map=map00051&multi_query=K00882+%23FFFFFF,red%0d%0aK01805+%23FFFFFF,red%0d%0aK00008+%23FFFFFF,red%0d%0a
ko00791	Atrazine degradation	Metabolism	Xenobiotics biodegradation and metabolism	1	8	0.699816	0.998226	gene-EYS45_RS20515(EYS45_RS20515)	http://www.kegg.jp/kegg-bin/show_pathway?map=map00791&multi_query=K01941+%23FFFFFF,red%0d%0a
ko02060	Phosphotransferase system (PTS)	Environmental Information Processing	Membrane transport	1	8	0.699816	0.998226	gene-EYS45_RS25280(EYS45_RS25280)	http://www.kegg.jp/kegg-bin/show_pathway?map=map02060&multi_query=K00882+%23FFFFFF,red%0d%0a
ko00460	Cyanoamino acid metabolism	Metabolism	Metabolism of other amino acids	2	17	0.708779	0.998226	gene-EYS45_RS32215(EYS45_RS32215),gene-EYS45_RS20805(EYS45_RS20805)	http://www.kegg.jp/kegg-bin/show_pathway?map=map00460&multi_query=K01501+%23FFFFFF,red%0d%0aK00681+%23FFFFFF,red%0d%0a
ko00910	Nitrogen metabolism	Metabolism	Energy metabolism	5	42	0.717268	0.998226	gene-EYS45_RS29465(nirD),gene-EYS45_RS05785(EYS45_RS05785),gene-EYS45_RS28775(narH),gene-EYS45_RS32215(EYS45_RS32215),gene-EYS45_RS25420(EYS45_RS25420)	http://www.kegg.jp/kegg-bin/show_pathway?map=map00910&multi_query=K01915+%23FFFFFF,red%0d%0aK00371+%23FFFFFF,red%0d%0aK01501+%23FFFFFF,red%0d%0aK00363+%23FFFFFF,red%0d%0a
ko03410	Base excision repair	Genetic Information Processing	Replication and repair	2	18	0.738773	0.998226	gene-EYS45_RS21315(EYS45_RS21315),gene-EYS45_RS06130(EYS45_RS06130)	http://www.kegg.jp/kegg-bin/show_pathway?map=map03410&multi_query=K03652+%23FFFFFF,red%0d%0aK13529+%23FFFFFF,red%0d%0a
ko01053	Biosynthesis of siderophore group nonribosomal peptides	Metabolism	Metabolism of terpenoids and polyketides	1	9	0.741825	0.998226	gene-EYS45_RS23115(EYS45_RS23115)	http://www.kegg.jp/kegg-bin/show_pathway?map=map01053&multi_query=K04787+%23FFFFFF,red%0d%0a
ko00900	Terpenoid backbone biosynthesis	Metabolism	Metabolism of terpenoids and polyketides	3	27	0.748671	0.998226	gene-EYS45_RS19175(EYS45_RS19175),gene-EYS45_RS16680(EYS45_RS16680),gene-EYS45_RS20415(EYS45_RS20415)	http://www.kegg.jp/kegg-bin/show_pathway?map=map00900&multi_query=K00626+%23FFFFFF,red%0d%0a
ko04112	Cell cycle - Caulobacter	Cellular Processes	Cell growth and death	1	10	0.777972	0.998226	gene-EYS45_RS08730(lon)	http://www.kegg.jp/kegg-bin/show_pathway?map=map04112&multi_query=K01338+%23FFFFFF,red%0d%0a
ko00750	Vitamin B6 metabolism	Metabolism	Metabolism of cofactors and vitamins	1	11	0.809072	0.998226	gene-EYS45_RS01530(EYS45_RS01530)	http://www.kegg.jp/kegg-bin/show_pathway?map=map00750&multi_query=K05275+%23FFFFFF,red%0d%0a
ko00564	Glycerophospholipid metabolism	Metabolism	Lipid metabolism	2	21	0.813371	0.998226	gene-EYS45_RS03625(EYS45_RS03625),gene-EYS45_RS03610(EYS45_RS03610)	http://www.kegg.jp/kegg-bin/show_pathway?map=map00564&multi_query=K07029+%23FFFFFF,red%0d%0aK00111+%23FFFFFF,red%0d%0a
ko03030	DNA replication	Genetic Information Processing	Replication and repair	2	22	0.833661	0.998226	gene-EYS45_RS04370(EYS45_RS04370),gene-EYS45_RS05005(holA)	http://www.kegg.jp/kegg-bin/show_pathway?map=map03030&multi_query=K03111+%23FFFFFF,red%0d%0aK02340+%23FFFFFF,red%0d%0a
ko00020	Citrate cycle (TCA cycle)	Metabolism	Carbohydrate metabolism	3	32	0.844749	0.998226	gene-EYS45_RS22770(lpdA),gene-EYS45_RS11205(EYS45_RS11205),gene-EYS45_RS01855(EYS45_RS01855)	http://www.kegg.jp/kegg-bin/show_pathway?map=map00020&multi_query=K01676+%23FFFFFF,red%0d%0aK01681+%23FFFFFF,red%0d%0aK00382+%23FFFFFF,red%0d%0a
ko03440	Homologous recombination	Genetic Information Processing	Replication and repair	2	23	0.851942	0.998226	gene-EYS45_RS04370(EYS45_RS04370),gene-EYS45_RS05005(holA)	http://www.kegg.jp/kegg-bin/show_pathway?map=map03440&multi_query=K03111+%23FFFFFF,red%0d%0aK02340+%23FFFFFF,red%0d%0a
ko00430	Taurine and hypotaurine metabolism	Metabolism	Metabolism of other amino acids	1	13	0.858846	0.998226	gene-EYS45_RS20805(EYS45_RS20805)	http://www.kegg.jp/kegg-bin/show_pathway?map=map00430&multi_query=K00681+%23FFFFFF,red%0d%0a
ko00790	Folate biosynthesis	Metabolism	Metabolism of cofactors and vitamins	2	24	0.868379	0.998226	gene-EYS45_RS29135(EYS45_RS29135),gene-EYS45_RS06520(EYS45_RS06520)	http://www.kegg.jp/kegg-bin/show_pathway?map=map00790&multi_query=K01113+%23FFFFFF,red%0d%0aK14652+%23FFFFFF,red%0d%0a
ko03420	Nucleotide excision repair	Genetic Information Processing	Replication and repair	1	14	0.878646	0.998226	gene-EYS45_RS18895(EYS45_RS18895)	http://www.kegg.jp/kegg-bin/show_pathway?map=map03420&multi_query=K03657+%23FFFFFF,red%0d%0a
ko00730	Thiamine metabolism	Metabolism	Metabolism of cofactors and vitamins	1	14	0.878646	0.998226	gene-EYS45_RS30705(EYS45_RS30705)	http://www.kegg.jp/kegg-bin/show_pathway?map=map00730&multi_query=K03147+%23FFFFFF,red%0d%0a
ko00571	Lipoarabinomannan (LAM) biosynthesis	Metabolism	Glycan biosynthesis and metabolism	1	15	0.895676	0.998226	gene-EYS45_RS27225(EYS45_RS27225)	http://www.kegg.jp/kegg-bin/show_pathway?map=map00571&multi_query=K08256+%23FFFFFF,red%0d%0a
ko04122	Sulfur relay system	Genetic Information Processing	Folding, sorting and degradation	1	15	0.895676	0.998226	gene-EYS45_RS28160(thiS)	http://www.kegg.jp/kegg-bin/show_pathway?map=map04122&multi_query=K03154+%23FFFFFF,red%0d%0a
ko00562	Inositol phosphate metabolism	Metabolism	Carbohydrate metabolism	1	15	0.895676	0.998226	gene-EYS45_RS02505(EYS45_RS02505)	http://www.kegg.jp/kegg-bin/show_pathway?map=map00562&multi_query=K01092+%23FFFFFF,red%0d%0a
ko01040	Biosynthesis of unsaturated fatty acids	Metabolism	Lipid metabolism	1	15	0.895676	0.998226	gene-EYS45_RS00780(EYS45_RS00780)	http://www.kegg.jp/kegg-bin/show_pathway?map=map01040&multi_query=K22769+%23FFFFFF,red%0d%0a
ko00300	Lysine biosynthesis	Metabolism	Amino acid metabolism	2	26	0.89634	0.998226	gene-EYS45_RS27865(EYS45_RS27865),gene-EYS45_RS10565(EYS45_RS10565)	http://www.kegg.jp/kegg-bin/show_pathway?map=map00300&multi_query=K01714+%23FFFFFF,red%0d%0aK00215+%23FFFFFF,red%0d%0a
ko00541	O-Antigen nucleotide sugar biosynthesis	Metabolism	Glycan biosynthesis and metabolism	2	26	0.89634	0.998226	gene-EYS45_RS09725(EYS45_RS09725),gene-EYS45_RS29140(EYS45_RS29140)	http://www.kegg.jp/kegg-bin/show_pathway?map=map00541&multi_query=K01784+%23FFFFFF,red%0d%0aK00012+%23FFFFFF,red%0d%0a
ko00710	Carbon fixation in photosynthetic organisms	Metabolism	Energy metabolism	1	17	0.92292	0.998226	gene-EYS45_RS20620(EYS45_RS20620)	http://www.kegg.jp/kegg-bin/show_pathway?map=map00710&multi_query=K00615+%23FFFFFF,red%0d%0a
ko00521	Streptomycin biosynthesis	Metabolism	Biosynthesis of other secondary metabolites	1	17	0.92292	0.998226	gene-EYS45_RS02505(EYS45_RS02505)	http://www.kegg.jp/kegg-bin/show_pathway?map=map00521&multi_query=K01092+%23FFFFFF,red%0d%0a
ko00572	Arabinogalactan biosynthesis	Metabolism	Glycan biosynthesis and metabolism	1	17	0.92292	0.998226	gene-EYS45_RS29300(EYS45_RS29300)	http://www.kegg.jp/kegg-bin/show_pathway?map=map00572&multi_query=K18851+%23FFFFFF,red%0d%0a
ko00130	Ubiquinone and other terpenoid-quinone biosynthesis	Metabolism	Metabolism of cofactors and vitamins	1	18	0.933752	0.998226	gene-EYS45_RS17750(EYS45_RS17750)	http://www.kegg.jp/kegg-bin/show_pathway?map=map00130&multi_query=K00355+%23FFFFFF,red%0d%0a
ko00220	Arginine biosynthesis	Metabolism	Amino acid metabolism	3	41	0.939881	0.998226	gene-EYS45_RS20515(EYS45_RS20515),gene-EYS45_RS25420(EYS45_RS25420),gene-EYS45_RS05785(EYS45_RS05785)	http://www.kegg.jp/kegg-bin/show_pathway?map=map00220&multi_query=K01941+%23FFFFFF,red%0d%0aK01915+%23FFFFFF,red%0d%0a
ko05152	Tuberculosis	Human Diseases	Infectious disease: bacterial	1	19	0.943066	0.998226	gene-EYS45_RS05910(EYS45_RS05910)	http://www.kegg.jp/kegg-bin/show_pathway?map=map05152&multi_query=K14953+%23FFFFFF,red%0d%0a
ko03018	RNA degradation	Genetic Information Processing	Folding, sorting and degradation	1	19	0.943066	0.998226	gene-EYS45_RS10490(ppk2)	http://www.kegg.jp/kegg-bin/show_pathway?map=map03018&multi_query=K22468+%23FFFFFF,red%0d%0a
ko00270	Cysteine and methionine metabolism	Metabolism	Amino acid metabolism	2	31	0.943919	0.998226	gene-EYS45_RS23315(egtA),gene-EYS45_RS27775(EYS45_RS27775)	http://www.kegg.jp/kegg-bin/show_pathway?map=map00270&multi_query=K00058+%23FFFFFF,red%0d%0aK01919+%23FFFFFF,red%0d%0a
ko00260	Glycine, serine and threonine metabolism	Metabolism	Amino acid metabolism	3	43	0.951859	0.998226	gene-EYS45_RS17790(EYS45_RS17790),gene-EYS45_RS22770(lpdA),gene-EYS45_RS27775(EYS45_RS27775)	http://www.kegg.jp/kegg-bin/show_pathway?map=map00260&multi_query=K00058+%23FFFFFF,red%0d%0aK00382+%23FFFFFF,red%0d%0aK00130+%23FFFFFF,red%0d%0a
ko00520	Amino sugar and nucleotide sugar metabolism	Metabolism	Carbohydrate metabolism	3	44	0.956978	0.998226	gene-EYS45_RS14345(EYS45_RS14345),gene-EYS45_RS29140(EYS45_RS29140),gene-EYS45_RS09725(EYS45_RS09725)	http://www.kegg.jp/kegg-bin/show_pathway?map=map00520&multi_query=K00820+%23FFFFFF,red%0d%0aK00012+%23FFFFFF,red%0d%0aK01784+%23FFFFFF,red%0d%0a
ko00983	Drug metabolism - other enzymes	Metabolism	Xenobiotics biodegradation and metabolism	1	21	0.95796	0.998226	gene-EYS45_RS17640(EYS45_RS17640)	http://www.kegg.jp/kegg-bin/show_pathway?map=map00983&multi_query=K00622+%23FFFFFF,red%0d%0a
ko00970	Aminoacyl-tRNA biosynthesis	Genetic Information Processing	Translation	2	34	0.961594	0.998226	gene-EYS45_RS32730(EYS45_RS32730),gene-EYS45_RS01860(EYS45_RS01860)	http://www.kegg.jp/kegg-bin/show_pathway?map=map00970&multi_query=K02433+%23FFFFFF,red%0d%0a
ko00190	Oxidative phosphorylation	Metabolism	Energy metabolism	3	53	0.984896	0.998291	gene-EYS45_RS10490(ppk2),gene-EYS45_RS19805(EYS45_RS19805),gene-EYS45_RS19815(nuoL)	http://www.kegg.jp/kegg-bin/show_pathway?map=map00190&multi_query=K00341+%23FFFFFF,red%0d%0aK22468+%23FFFFFF,red%0d%0aK00339+%23FFFFFF,red%0d%0a
ko00230	Purine metabolism	Metabolism	Nucleotide metabolism	4	75	0.99571	0.998291	gene-EYS45_RS00815(EYS45_RS00815),gene-EYS45_RS03345(EYS45_RS03345),gene-EYS45_RS10590(EYS45_RS10590),gene-EYS45_RS06025(EYS45_RS06025)	http://www.kegg.jp/kegg-bin/show_pathway?map=map00230&multi_query=K11178+%23FFFFFF,red%0d%0aK01768+%23FFFFFF,red%0d%0a
ko03010	Ribosome	Genetic Information Processing	Translation	2	57	0.998213	0.998291	gene-EYS45_RS18635(rpmE),gene-EYS45_RS30795(EYS45_RS30795)	http://www.kegg.jp/kegg-bin/show_pathway?map=map03010&multi_query=K02909+%23FFFFFF,red%0d%0a
ko00240	Pyrimidine metabolism	Metabolism	Nucleotide metabolism	1	42	0.998291	0.998291	gene-EYS45_RS29125(upp)	http://www.kegg.jp/kegg-bin/show_pathway?map=map00240&multi_query=K00761+%23FFFFFF,red%0d%0a
